# Supplementary material for: Atom Identifiers Generated by a Neighborhood-Specific Graph Coloring Method Enable Compound Harmonization across Metabolic Databases
Source: Metabolites. 2020 Sep 11;10(9):368. doi: 10.3390/metabo10090368 (PMC7570338; doi:10.3390/metabo10090368)
Supplement: Supplementary file 1 [file metabolites-10-00368-s001.zip]

Archive with 5 entries (5 files):
- compound_harmonization_v9.1.docx
- compound_harmonization_v9.1_with_Tracked_Changes.docx
- Inconsistency_between_KEGG_and_MetaCyc_v6.xls
- supplementary_materials_v7.2.docx
- supplementary_spreadsheets_v7.2.xls
