# Supplementary material for: Atom Identifiers Generated by a Neighborhood-Specific Graph Coloring Method Enable Compound Harmonization across Metabolic Databases
Source: Metabolites. 2020 Sep 11;10(9):368. doi: 10.3390/metabo10090368 (PMC7570338; doi:10.3390/metabo10090368)
Supplement: Supplementary file 1 [file metabolites-10-00368-s001.zip › supplementary_spreadsheets_v7.2.xls]

## Sheet: All pairs
MetaCyc	KEGG	Loose coloring	Tight coloring	Other ID	EC matching
CPD-15941	C00507	1	0	0	0
CPD-15941	C01018	1	0	0	0
CPD-15941	C01019	1	0	0	0
CPD-15941	C01684	1	0	0	0
CPD-15941	C02095	1	0	0	0
CPD-15941	C02338	1	0	0	0
CPD-15941	C02476	1	0	0	0
CPD-15941	C02522	1	0	0	0
CPD-15941	C08352	1	0	0	0
CPD-15941	C20835	1	0	0	0
CPD-15941	C20836	1	0	0	0
CPD-15941	C21033	1	0	0	0
CPD-15941	C21058	1	0	0	0
CPD-15941	C22093	1	0	0	0
CPD-20890	C11152	1	1	1	0
CPD-10806	C21642	1	1	1	0
Pyrimidine-deoxyribonucleosides-5-PPP	C00677	1	0	0	0
CPD-15829	C00181	1	0	0	0
CPD-15829	C00216	1	0	0	0
CPD-15829	C00259	1	0	0	0
CPD-15829	C00476	1	0	0	0
CPD-15829	C01394	1	0	0	0
CPD-15829	C01508	1	0	0	0
CPD-15829	C02096	1	0	0	0
CPD-15829	C02204	1	0	0	0
CPD-15829	C02205	1	0	0	0
CPD-15829	C02479	1	0	0	0
CPD-15829	C02604	1	0	0	0
CPD-15829	C08353	1	0	0	0
CPD-15829	C21057	1	0	0	0
CPD-10783	C11840	1	0	0	0
CPD-10783	C21201	1	1	1	0
CPD-102	C06103	1	0	1	1
CPD-14950	C05902	1	1	1	1
MELILOTATE	C01198	1	0	1	1
CPD-15973	C02995	1	0	0	1
CPD-15973	C04534	1	0	0	1
CPD-15973	C05396	1	0	0	1
CPD-9123	C06566	1	0	1	0
Trans-23-dihydro-3-hydroxyanthranilate	C19830	1	0	0	0
Menthones	C00843	1	0	0	1
Menthones	C11390	1	0	0	0
Menthones	C11952	1	0	0	0
Menthones	C17125	1	0	0	0
CPD-21662	C22054	1	0	0	0
CPD-6962	C15523	1	0	1	1
CPD-6681	C01243	1	0	0	0
CPD-6681	C01245	1	0	0	0
CPD-14000	C20221	1	1	1	1
N-ACETYL-9-O-ACETYLNEURAMINATE	C04017	1	0	1	1
KDO2-LIPID-A	C06026	1	0	1	1
4-FUMARYL-ACETOACETATE	C01036	1	0	0	0
4-FUMARYL-ACETOACETATE	C01061	1	0	1	1
TROPATE	C01456	1	0	1	1
Non-Rhamonsylated-Rhamnosyl-Acceptors	C00069	1	1	0	1
Non-Rhamonsylated-Rhamnosyl-Acceptors	C00863	1	1	0	0
Non-Rhamonsylated-Rhamnosyl-Acceptors	C01335	1	1	0	1
Non-Rhamonsylated-Rhamnosyl-Acceptors	C02525	1	1	0	0
Non-Rhamonsylated-Rhamnosyl-Acceptors	C03130	1	1	0	0
5-HYDROXY-FERULOYL-COA	C12203	1	0	1	1
Purine-ribonucleosides-5-PPP	C00201	1	0	0	1
Purine-ribonucleosides-5-PPP	C03802	1	0	0	0
CPD-7237	C17339	1	0	1	1
CPD-13187	C19965	1	0	0	1
CPD-4205	C04713	1	0	1	1
CPD-17309	C15860	1	1	1	1
CPD-15724	C18608	1	0	0	1
CPD-15724	C18742	1	0	0	0
CPD-15724	C20686	1	0	0	1
N-METHYLHEXANAMIDE	C02722	1	1	1	1
3Z-PHYCOERYTHROBILIN	C05912	1	0	0	1
CPD-7141	C12641	1	0	1	1
CPD-17700	C05552	1	0	1	1
CPD-12049	C00181	1	0	0	0
CPD-12049	C00216	1	0	0	0
CPD-12049	C00259	1	0	0	0
CPD-12049	C00476	1	0	0	0
CPD-12049	C01394	1	0	0	0
CPD-12049	C01508	1	0	0	0
CPD-12049	C02096	1	0	0	0
CPD-12049	C02204	1	0	0	0
CPD-12049	C02205	1	0	0	0
CPD-12049	C02479	1	0	0	0
CPD-12049	C02604	1	0	0	0
CPD-12049	C08353	1	0	0	0
CPD-12049	C21057	1	0	0	0
DEOXY-RIBOSE-1P	C00672	1	0	0	0
GLYCEROL	C00116	1	1	1	1
3-ETHYLCATECHOL	C06728	1	1	1	1
CPD-10597	C13638	1	0	1	1
CPD-677	C03015	1	0	1	1
CPD-13874	C20177	1	0	0	0
CPD-13874	C20178	1	1	1	1
CPD-15450	C22127	1	0	0	0
CPD-7032	C07328	1	1	1	1
TAXA-411-DIENE	C11894	1	0	1	1
Alpha-beta-dihydroxyphytoceramides	C12145	1	0	0	0
CPD-186	C05364	1	0	1	0
CPD-15433	C20625	1	0	0	1
CPD-399	C03495	1	0	1	1
N-ACETYLANTHRANILATE	C06332	1	0	1	1
CPD-1786	C03077	1	0	1	1
CPD-19418	C20617	1	0	0	1
CPD-19418	C20619	1	0	0	1
CPD-19418	C21493	1	0	0	1
CPD-19418	C21780	1	0	0	1
CPD-12479	C07130	1	1	1	1
CPD-16931	C20924	1	0	1	1
CPD-19757	C19929	1	0	0	1
PHYTANATE	C01607	1	0	1	1
ADENOSINE_DIPHOSPHATE_RIBOSE	C00301	1	0	1	1
CPD-15924	C03630	1	0	0	0
CPD-10595	C07112	1	0	0	0
CPD-10595	C11348	1	1	0	0
Aromatic-Oxoacids	C00161	1	0	0	1
CPD-13621	C20399	1	0	0	1
CPD-20758	C20921	1	0	0	1
CPD0-1496	C11906	1	0	1	0
3-CARBOXY-4-METHOXY-N-METHYL-2-PYRIDONE	C04447	1	0	1	1
CPD-21252	C00191	1	0	0	0
CPD-21252	C00333	1	0	0	0
CPD-21252	C02024	1	0	0	0
CPD-21252	C06472	1	0	0	0
CPD-21252	C06477	1	0	0	0
CPD-21252	C08348	1	0	0	0
CPD-21252	C08350	1	0	0	0
CPD-21252	C21034	1	0	0	0
CPD-21252	C21037	1	0	0	0
CPD-21252	C21047	1	0	0	0
CPD-21252	C21059	1	0	0	0
METHYLENEDIUREA	C06381	1	1	1	1
CPD-17052	C10595	1	0	1	0
BENZOYL-ACETATE	C07114	1	0	1	1
CPD-20927	C21776	1	0	0	1
CPD-9647	C17558	1	1	1	1
Heparan-NAc-glucosaminide	C03518	1	0	0	0
Heparan-NAc-glucosaminide	C03879	1	0	0	0
Heparan-NAc-glucosaminide	C04019	1	0	0	0
Heparan-NAc-glucosaminide	C04134	1	0	0	0
Heparan-NAc-glucosaminide	C04135	1	0	0	0
Heparan-NAc-glucosaminide	C04387	1	0	0	0
Heparan-NAc-glucosaminide	C04502	1	0	0	0
CPD-21656	C17277	1	0	0	1
CPD-21656	C21684	1	0	0	1
CPD-21656	C22045	1	0	0	1
ACETOL	C05235	1	1	1	1
CPD1A0-6105	C18354	1	0	0	1
S-METHYLGLUTATHIONE	C11347	1	0	1	0
Thi-S	C15810	1	0	0	1
Thi-S	C21900	1	0	0	1
CPD-12451	C00695	1	0	0	1
CPD-12451	C01558	1	0	0	0
CPD-12451	C04661	1	0	0	1
CPD-12451	C17644	1	0	0	0
CPD-12451	C17737	1	0	0	0
CPD-17322	C16527	1	0	0	0
CPD-8914	C21602	1	0	0	0
CPD-602	C01268	1	0	1	1
L-LYXOSE	C00181	1	0	0	0
L-LYXOSE	C00216	1	0	0	0
L-LYXOSE	C00259	1	0	0	0
L-LYXOSE	C00476	1	0	0	0
L-LYXOSE	C01394	1	0	0	0
L-LYXOSE	C01508	1	0	0	0
L-LYXOSE	C02096	1	0	0	0
L-LYXOSE	C02204	1	0	0	0
L-LYXOSE	C02205	1	0	0	0
L-LYXOSE	C02479	1	0	0	0
L-LYXOSE	C02604	1	0	0	0
L-LYXOSE	C08353	1	0	0	0
L-LYXOSE	C21057	1	0	0	0
CPDQT-505	C02530	1	0	0	0
CPD-9360	C11081	1	1	1	0
Lovastatin-nonaketide-synthase	C00145	1	1	0	0
Lovastatin-nonaketide-synthase	C00229	1	1	0	1
Lovastatin-nonaketide-synthase	C00812	1	1	0	0
Lovastatin-nonaketide-synthase	C01336	1	1	0	0
Lovastatin-nonaketide-synthase	C04298	1	1	0	1
Lovastatin-nonaketide-synthase	C11482	1	1	0	0
Lovastatin-nonaketide-synthase	C16736	1	1	0	0
Lovastatin-nonaketide-synthase	C21097	1	1	0	1
CPD-11736	C17943	1	0	0	0
CPD-16906	C20852	1	0	0	0
CPD-21814	C11251	1	0	1	0
CPD-14185	C18002	1	0	0	1
Reduced-Disulfide-Isomerases	C00342	1	0	0	0
CPD-1244	C02995	1	0	0	1
CPD-1244	C04534	1	0	0	1
CPD-1244	C05396	1	0	0	1
CPD-14130	C03092	1	0	1	1
CPD-14130	C20326	1	0	0	0
CPD-16617	C12661	1	0	1	0
CPD-16662	C21003	1	1	1	1
CPD-20244	C21821	1	0	1	1
CPD-18797	C03990	1	0	0	1
CPD-18797	C17658	1	0	0	1
CPD-14658	C09059	1	0	0	0
CPD-7163	C04665	1	0	1	0
CPD0-2227	C16218	1	0	0	0
CPD-21871	C07235	1	0	1	0
CPD-1107	C01284	1	0	1	1
CPD-1107	C04563	1	0	0	0
CPD-1107	C04579	1	0	0	0
CPD-1107	C15990	1	0	0	0
CPD-1107	C15991	1	0	0	0
A-LIPID-HYDROPEROXIDE	C01025	1	1	0	1
A-LIPID-HYDROPEROXIDE	C15498	1	1	0	1
CPD-11607	C19758	1	0	0	1
CPD-8768	C09877	1	1	0	0
CPD-8768	C11392	1	0	1	0
CPD-8768	C19818	1	0	0	0
CPD-11540	C04089	1	0	0	1
CPD-11540	C17328	1	0	0	1
CPD-14139	C21254	1	0	0	1
CPD-21809	C18044	1	0	0	1
CPD-21250	C16245	1	0	0	0
CPD-21765	C05203	1	0	0	0
CPD-21765	C06517	1	0	0	0
CPD-13293	C00507	1	0	0	0
CPD-13293	C01018	1	0	0	0
CPD-13293	C01019	1	0	0	0
CPD-13293	C01684	1	0	0	0
CPD-13293	C02095	1	0	1	0
CPD-13293	C02338	1	0	0	0
CPD-13293	C02476	1	0	0	0
CPD-13293	C02522	1	0	0	0
CPD-13293	C08352	1	0	0	0
CPD-13293	C20835	1	0	0	0
CPD-13293	C20836	1	0	0	0
CPD-13293	C21033	1	0	0	0
CPD-13293	C21058	1	0	0	0
CPD-13293	C22093	1	0	0	0
3-HYDROXY-3-4-METHYLPENT-3-EN-1-YLG-COA	C04675	1	0	1	1
CysO-S-Cysteine	C20729	1	0	0	1
S-12-EPOXYPROPANE	C11506	1	0	0	0
S-12-EPOXYPROPANE	C11507	1	1	1	1
S-12-EPOXYPROPANE	C15508	1	0	0	0
Flavonone-rhamnosyl-glucosides	C15579	1	0	0	1
CPD-442	C04740	1	0	0	1
CR+2	C06268	1	0	0	0
CR+2	C19161	1	0	0	0
CR+2	C19368	1	0	0	0
CR+2	C20294	1	0	0	0
CR+2	C20295	1	0	0	0
17-BETA-HYDROXY-5ALPHA-ANDROSTAN-3-O	C03917	1	0	1	1
17-BETA-HYDROXY-5ALPHA-ANDROSTAN-3-O	C05293	1	0	0	0
CPD-15428	C20617	1	0	0	1
CPD-15428	C20619	1	0	0	1
CPD-15428	C21493	1	0	0	1
CPD-15428	C21780	1	0	0	1
CPD-19210	C00927	1	0	0	0
CPD-19210	C01941	1	0	0	0
CPD-19210	C17350	1	0	1	0
3-OXO-DELTA46-CHOLYL-COA	C21470	1	0	0	1
CPD-14427	C03093	1	1	1	1
CPD-13773	C02083	1	0	0	0
CPD-13773	C20782	1	0	1	1
L-LEUCYL-L-LEUCINE	C11332	1	0	1	0
CPD-654	C00433	1	0	1	1
CPD-1084	C02576	1	1	0	1
CPD-5941	C08491	1	0	0	0
CPD-5941	C16317	1	0	0	0
CPD-15281	C17759	1	0	1	1
CPD-10279	C16528	1	0	0	0
CPD-16149	C20608	1	0	0	0
ALL-TRANS-HEXAPRENYL-DIPHOSPHATE	C01230	1	0	1	1
ALL-TRANS-HEXAPRENYL-DIPHOSPHATE	C17434	1	0	0	0
CPD-9939	C06536	1	1	1	0
S-2-METHYLACYL-COA	C05232	1	0	0	1
S-2-METHYLACYL-COA	C05329	1	0	0	1
CPD-15134	C06342	1	1	1	0
CPD-1777	C00761	1	0	1	1
5734-TETRAHYDROXYFLAVONE	C01514	1	0	1	1
DIIODO-HYDROXYPHENYL-LACTATE	C04367	1	0	1	1
CPD-13831	C11993	1	0	1	1
CPD-10622	C12831	1	0	1	1
GLYCOCHENODEOXYCHOLIC_ACID	C05466	1	0	1	1
CPD-14127	C20353	1	0	0	1
CPD-15948	C12000	1	0	1	1
4S5S-45-DIHYDROXY-26-DIOXOHEXANOATE	C04053	1	0	0	0
4S5S-45-DIHYDROXY-26-DIOXOHEXANOATE	C04471	1	0	1	1
CPD-10227	C12215	1	0	1	1
CPD-13116	C07497	1	1	1	0
CPD-16583	C17647	1	0	0	0
CPD-16583	C17649	1	0	0	0
CPD-16583	C17726	1	0	1	0
CPD-16583	C17727	1	0	0	0
CPD-801	C06559	1	1	1	0
CPD-13476	C09718	1	0	0	0
CPD-7851	C08583	1	1	1	1
URETHAN	C01537	1	1	1	1
2-ETHYLHEXYL-PHTHALATE	C03343	1	0	1	1
CPD-19943	C21774	1	0	0	1
CPD-18291	C21167	1	0	0	1
CPD-14261	C20433	1	0	0	0
CPD-19424	C21637	1	0	0	0
CPD-19424	C21639	1	0	1	0
CPD-13837	C06630	1	0	1	1
INDOLE-3-GLYCEROL-P	C03506	1	0	1	1
D-GALACTONATE	C00257	1	0	0	0
D-GALACTONATE	C00514	1	0	0	0
D-GALACTONATE	C00770	1	0	0	0
D-GALACTONATE	C00800	1	0	0	0
D-GALACTONATE	C00817	1	0	0	0
D-GALACTONATE	C00880	1	0	1	1
D-GALACTONATE	C15930	1	0	0	0
CPD-321	C03071	1	0	1	1
CPD-7182	C04924	1	0	0	0
HYDROXYNAPHTHOATE	C03203	1	0	1	1
CPD-434	C02560	1	1	1	1
CPD-10243	C12247	1	1	1	0
GLC-1-P	C00103	1	0	1	1
GLC-1-P	C00446	1	0	0	0
GLC-1-P	C00636	1	0	0	0
GLC-1-P	C00663	1	0	0	0
GLC-1-P	C01002	1	0	0	0
GLC-1-P	C01171	1	0	0	0
GLC-1-P	C03384	1	0	0	0
GLC-1-P	C15924	1	0	0	0
GLC-1-P	C15926	1	0	0	0
CPD-21314	C14748	1	0	0	1
CPD-13337	C03453	1	0	0	1
CPD-12756	C06701	1	0	0	0
L-BETA-ASPARTYL-P	C03082	1	0	1	1
CPD-19884	C03064	1	0	0	1
CPD-19884	C21612	1	0	0	1
CPD-8846	C20700	1	1	1	1
CPD-6224	C11868	1	0	1	1
CPD-11878	C05576	1	0	1	1
CPD-14133	C04899	1	0	0	1
CPD-14133	C20483	1	0	0	1
CPD-22090	C16294	1	0	0	0
CIS-34-DEHYDROADIPYL-COA	C19682	1	0	0	1
CPD-12044	C00121	1	0	0	0
CPD-12044	C01510	1	0	0	0
CPD-12044	C06115	1	0	0	0
CPD-12044	C16639	1	0	0	0
CPD-12044	C20569	1	0	0	0
CPD-12044	C21067	1	0	0	0
ALPHA-N-ACETYLNEURAMINYL-ETCETERA	C04885	1	0	0	1
ALPHA-N-ACETYLNEURAMINYL-ETCETERA	C04901	1	0	0	1
CPD-16763	C10078	1	0	1	0
CPD-7727	C15970	1	0	1	1
CPD-16175	C05640	1	0	0	0
CPD-7999	C05607	1	0	0	0
5-BETA-L-THREO-PENTAPYRANOSYL-4-ULOSE-	C16155	1	0	1	1
CPD-17108	C09332	1	0	0	0
3-P-SERINE	C01005	1	0	1	1
3-P-SERINE	C02532	1	0	0	0
CPD-9539	C01562	1	1	1	1
CPD-14157	C01555	1	0	1	0
D-ALPHABETA-D-HEPTOSE-7-PHOSPHATE	C07836	1	0	0	1
D-ALPHABETA-D-HEPTOSE-7-PHOSPHATE	C19878	1	0	0	1
D-ALPHABETA-D-HEPTOSE-7-PHOSPHATE	C19882	1	0	0	1
CPD-9125	C06569	1	0	1	0
CPD-10748	C00311	1	0	0	0
CPD-10748	C00451	1	0	0	0
CPD-10748	C04617	1	0	1	1
CPD-1492	C16460	1	0	0	0
CPD-1080	C01111	1	0	1	1
CPD-20134	C09663	1	0	0	0
CPD-20134	C21689	1	0	1	1
#NAME?	C00808	1	0	0	0
#NAME?	C00809	1	0	1	1
#NAME?	C18369	1	0	0	0
DELTA1-PYRROLINE_2-CARBOXYLATE	C03564	1	0	1	1
CPD-10102	C00843	1	0	0	0
CPD-10102	C11390	1	0	1	0
CPD-10102	C11952	1	0	0	0
CPD-10102	C17125	1	0	0	0
CPD-21544	C22089	1	0	0	1
CPD-7246	C04256	1	0	0	0
CPD-7246	C04501	1	0	0	0
CPD-7246	C18055	1	0	0	0
CPD-7246	C18060	1	0	1	1
CPD-5761	C09870	1	0	1	0
CPD-5761	C16825	1	0	0	0
CPD-12874	C20981	1	0	0	1
N-ACETYLARYLAMINE	C07565	1	1	1	0
4-DIMETHYLAMINOPHENYLAZOBENZENE	C03764	1	1	1	1
CPD-18088	C21423	1	0	0	1
5-34-DIACETOXYBUT-1-YNYL-22-BITHIOP	C04606	1	1	1	1
CILASTATIN	C01675	1	0	0	0
CPD-19095	C05906	1	0	0	0
CPD-13682	C12580	1	0	0	0
CPD-21181	C21914	1	0	0	1
CPD-12349	C00204	1	0	0	1
CPD-12349	C01216	1	0	0	1
CPD-12349	C20680	1	0	0	1
CPD-9960	C17953	1	0	1	0
CPD-9960	C17955	1	0	0	0
FECOSTEROL	C04525	1	0	1	1
CPDQT-404	C17221	1	0	1	1
S-ALKYL-THIOSULFATE	C02885	1	0	0	1
17-Alpha-Hydroxysteroids	C03051	1	0	0	0
17-Alpha-Hydroxysteroids	C03852	1	0	0	0
17-Alpha-Hydroxysteroids	C07632	1	0	0	0
17-Alpha-Hydroxysteroids	C12525	1	0	0	0
1-INDANONE	C01504	1	1	1	1
CPD-15615	C00507	1	0	0	0
CPD-15615	C01018	1	0	0	0
CPD-15615	C01019	1	0	0	0
CPD-15615	C01684	1	0	0	0
CPD-15615	C02095	1	0	0	0
CPD-15615	C02338	1	0	0	0
CPD-15615	C02476	1	0	0	0
CPD-15615	C02522	1	0	0	0
CPD-15615	C08352	1	0	0	0
CPD-15615	C20835	1	0	0	0
CPD-15615	C20836	1	0	0	0
CPD-15615	C21033	1	0	0	0
CPD-15615	C21058	1	0	0	0
CPD-15615	C22093	1	0	0	0
CPD-6884	C10086	1	0	1	0
CPD-15236	C21643	1	1	1	1
CPD-1124	C02824	1	0	1	1
CPD-11429	C07569	1	1	1	0
5Z13E-15S-69-ALPHA-EPOXY-11-ALPHA	C01312	1	0	1	1
L-GLUTAMATE-5-P	C03287	1	0	1	1
CPD-4577	C15808	1	0	1	1
QH2	C00390	1	1	0	0
CPD-20332	C00666	1	0	0	0
CPD-20332	C00680	1	0	0	0
CPD-7838	C19623	1	0	0	0
CPD-21971	C12098	1	0	1	0
CPD-3565	C03619	1	0	0	0
CPD-8661	C19731	1	0	1	1
CPD-9388	C03348	1	0	0	0
CPD-9388	C06471	1	0	0	0
CPD-9388	C21055	1	0	0	0
CPD-9388	C21062	1	0	0	0
CPD-19290	C06620	1	0	0	1
CPD-19290	C17139	1	0	0	0
Mycinopyranose	C11913	1	0	0	0
1-ACYL-2-OLEOYL-SN-GLYCERO-3-PHOSPHOCHOL	C01282	1	0	0	1
CPD-11743	C17948	1	0	0	0
CDP-CHOLINE	C00307	1	0	1	1
mRNAs-with-5-monophosphate	C01153	1	0	0	0
CPD-15363	C16530	1	0	1	0
CPD-18553	C21703	1	0	1	1
CPD-12830	C21084	1	0	0	1
CPD66-92	C09209	1	1	1	0
TAGATOSE	C01452	1	0	0	0
TAGATOSE	C10906	1	0	0	1
TAGATOSE	C21523	1	0	0	1
CYSTINE	C00491	1	0	1	1
CYSTINE	C01420	1	0	1	1
2-DEHYDROPANTOYL-LACTONE	C01125	1	1	1	1
CPD-21266	C22009	1	0	0	1
CPD-9416	C17351	1	0	0	0
CPD-9416	C17352	1	0	1	1
CPD-9441	C18053	1	1	1	1
CPD-13656	C19934	1	1	1	1
3-Oxosteroyl-CoA	C21905	1	0	0	0
CPD-7188	C04911	1	0	0	1
CPD-18023	C21090	1	0	0	1
CPD-21777	C05335	1	0	0	0
TETRACHLOROHYDROQUINONE	C03434	1	0	1	1
2-Alkyl-3-hydroxy-fatty-acids	C21645	1	0	0	1
CPD-19784	C10709	1	1	1	0
4-HYDROXYPHENYLACETATE	C00642	1	0	1	1
5-ACETAMIDOVALERATE	C03087	1	0	1	1
CPD-8798	C16815	1	0	0	0
CPD-8798	C20272	1	0	1	1
CPD-8798	C21679	1	0	0	0
CPD-21217	C11303	1	0	1	0
CPD-7035	C05853	1	1	1	1
CPD0-1359	C11256	1	0	1	0
CPD-6960	C10289	1	0	0	0
PRPP	C00119	1	0	1	1
4-ACETAMIDOBUTANOYL	C03357	1	0	1	1
CPD-13251	C17419	1	0	1	0
CPD-353	C00325	1	0	0	0
CPD-353	C02977	1	0	0	0
CPD-353	C03117	1	0	1	1
CPD-353	C05386	1	0	0	0
CPD-353	C21848	1	0	0	0
ENOL-OXALOACETATE	C03981	1	0	1	1
PLASTOQUINONE	C10385	1	1	0	1
CPD-12538	C00329	1	0	0	0
CPD-12538	C02262	1	0	0	0
CPD-12538	C03570	1	0	0	0
CPD-12538	C08349	1	0	0	0
CPD-12538	C21035	1	0	0	0
CPD-12538	C21038	1	0	0	0
CPD-12538	C21048	1	0	0	0
CPD-12538	C21051	1	0	0	0
CPD-12538	C21060	1	0	0	0
CPD-13351	C02160	1	0	1	0
CPD-13351	C02493	1	0	0	0
CPD-13351	C05404	1	0	0	0
CPD-11281	C17267	1	0	1	1
CPD-1109	C00625	1	0	0	1
CPD-1109	C03000	1	0	0	1
UDP-L-RHAMNOSE	C02199	1	0	1	1
CPD-194	C03360	1	0	1	1
CPD-7872	C08387	1	1	1	0
OXAMATE	C01444	1	0	1	1
CPD-10753	C19972	1	0	1	1
CPD-10753	C20424	1	0	0	0
CPD-12024	C05689	1	0	1	1
CPD-14320	C21131	1	0	0	1
N-ACETYL-D-MANNOSAMINE-6P	C00357	1	0	0	0
N-ACETYL-D-MANNOSAMINE-6P	C04257	1	0	1	1
N-ACETYL-D-MANNOSAMINE-6P	C06376	1	0	0	0
CPD0-2336	C14701	1	1	1	0
CPD-16929	C20923	1	0	0	1
CPD-10048	C11403	1	0	0	1
CPD-10048	C11418	1	0	0	1
CPD-15621	C00031	1	0	0	0
CPD-15621	C00124	1	0	0	0
CPD-15621	C00159	1	0	0	0
CPD-15621	C00221	1	0	0	0
CPD-15621	C00267	1	0	0	0
CPD-15621	C00737	1	0	0	0
CPD-15621	C00738	1	0	0	0
CPD-15621	C00936	1	0	0	0
CPD-15621	C00962	1	0	0	0
CPD-15621	C00984	1	0	0	0
CPD-15621	C01487	1	0	0	0
CPD-15621	C01825	1	0	0	0
CPD-15621	C02209	1	0	0	0
CPD-15621	C06464	1	0	0	0
CPD-15621	C06465	1	0	0	0
CPD-15621	C06466	1	0	0	0
CPD-15621	C06467	1	0	0	0
CPD-15621	C15923	1	0	0	0
CPD-15621	C21032	1	0	0	0
CPD-15621	C21050	1	0	0	0
CPD-12755	C06701	1	0	0	0
CPD-19013	C21290	1	1	1	1
PHENYLETHANOLAMINE	C02735	1	0	1	1
CPD-13047	C08626	1	0	1	1
CPD-202	C01794	1	0	1	1
CPD-16751	C20535	1	0	0	0
CPD-16751	C20558	1	0	1	0
CPD-15042	C16723	1	0	1	0
CPD-9062	C01040	1	0	0	0
CPD-9062	C01115	1	0	0	0
CPD-9062	C03107	1	0	0	0
CPD-9062	C03383	1	0	0	0
CPD-9062	C05410	1	0	0	0
CPD-18800	C15516	1	0	0	0
CPD0-881	C16698	1	0	1	1
CPD0-881	C19770	1	0	0	0
CPD-6963	C10254	1	1	1	0
CPD-18317	C01596	1	0	0	0
Z-11-TETRADECENOYL-COA	C06736	1	0	0	0
Z-11-TETRADECENOYL-COA	C06737	1	0	1	0
Lipids	C00462	1	1	0	0
Lipids	C01371	1	1	0	0
Lipids	C06269	1	1	0	0
Lipids	C16454	1	1	0	0
Lipids	C20296	1	1	0	0
Lipids	C20298	1	0	0	0
1-Acyl-2-Lysophosaphatidylserines	C18125	1	0	0	1
CPD-15498	C16494	1	0	1	0
CPD-22136	C04746	1	0	0	0
CPD-13948	C08234	1	0	0	0
CPD-13948	C08237	1	0	0	0
CPD-576	C02715	1	0	0	1
CPD-576	C06380	1	0	0	1
PHLORETATE	C01744	1	0	1	1
CPD-7870	C16304	1	0	1	0
CPD-10016	C01375	1	0	1	0
Amino-Acids-20	C00045	1	0	0	1
Amino-Acids-20	C00151	1	0	0	1
Amino-Acids-20	C00405	1	0	0	1
Amino-Acids-20	C05167	1	0	0	1
CPD-19099	C09320	1	0	0	0
CPD-19099	C12128	1	0	0	1
CPD-20966	C04403	1	0	0	0
CPD-20966	C15542	1	0	0	1
RS-3-Sulfolactate	C11499	1	0	0	1
RS-3-Sulfolactate	C11537	1	0	0	1
RS-3-Sulfolactate	C16069	1	0	0	0
CPD-632	C11869	1	0	1	0
5-AMINOPENTANAMIDE	C00990	1	0	1	1
CPD-9935	C17591	1	0	1	1
DIMP	C06196	1	0	1	1
HIS	C00135	1	0	1	1
HIS	C00768	1	0	0	0
HIS	C06419	1	0	0	0
4-TOLUENECARBOXYLATE	C01454	1	0	1	1
PELARGONIDIN-3-GLUCOSIDE-CMPD	C12137	1	0	1	1
CPD-565	C01215	1	0	1	0
S-METHYL-1-THIO-D-GLYCERATE	C03804	1	0	1	1
1-O-SINAPOYL-BETA-D-GLUCOSE	C01175	1	0	1	1
CPD-272	C03747	1	0	1	1
CPD-272	C05498	1	0	0	0
DSBD-MONOMER	C00342	1	0	0	0
CPD-20724	C21971	1	0	1	1
PHENOLIC-STEROID	C02453	1	1	1	1
CPD-13300	C19907	1	1	0	0
CPD-18497	C21764	1	1	1	1
CPD-12872	C12119	1	0	0	0
CPD-10377	C11689	1	0	1	0
IMP	C00130	1	0	1	1
CPD-20129	C20717	1	0	0	0
CPD-7547	C16518	1	0	1	1
CPD66-61	C18179	1	0	0	0
PALMITATE	C00249	1	0	1	1
CPD-13101	C19625	1	0	0	0
CPD-15700	C11476	1	0	0	0
CPD-330	C01040	1	0	0	0
CPD-330	C01115	1	1	1	1
CPD-330	C03107	1	0	0	0
CPD-330	C03383	1	0	0	0
CPD-330	C05410	1	0	0	0
N-hydroxylated-Amino-Acids	C05710	1	0	0	0
A-2-HYDROXYCARBONYL-COMPOUND	C01370	1	1	0	1
A-2-HYDROXYCARBONYL-COMPOUND	C06461	1	1	0	0
CPD-10898	C07102	1	1	1	1
SELENATE	C05697	1	0	1	1
L-THREONINE-O-3-PHOSPHATE	C12147	1	0	1	1
CPD-3713	C02354	1	0	1	1
CIS-3-PHENYLCYCLOHEXA-35-DIENE-12-DIOL	C06589	1	0	1	1
2-ARYLPROPIONATE	C06389	1	0	1	1
CPD-8594	C01311	1	0	0	1
5-AMINO-4-CHLORO-2-23-DIHYDROXYPHENYL	C04798	1	1	1	1
CPD1G-1	C19784	1	0	1	1
CPD-15518	C01517	1	0	0	0
L-DOPACHROME	C01693	1	0	1	1
L-DOPACHROME	C15566	1	0	0	0
CPD-20806	C00072	1	0	0	0
CPD-20806	C01041	1	0	0	0
CPD-20806	C20364	1	0	1	0
CPD-18903	C01220	1	0	0	1
CPD-15535	C20667	1	0	0	1
Type-2-H-Antigen	C21494	1	0	0	1
CPD-14093	C20278	1	0	0	1
L-HYOSCYAMINE	C01479	1	0	0	0
L-HYOSCYAMINE	C02046	1	0	1	1
CPD-6202	C11859	1	0	1	0
CPD-21285	C05431	1	0	0	0
CPD-21285	C19759	1	0	0	0
CPD-15517	C01588	1	0	0	0
Aliphatic-Nitriles	C00726	1	1	0	1
Aliphatic-Nitriles	C01887	1	1	0	0
Aliphatic-Nitriles	C16072	1	1	0	0
CPD-15227	C20577	1	0	1	1
CPD-21696	C02272	1	1	1	0
LysW-Alpha-Aminoadipate-Semialdehyde	C19888	1	0	0	0
CPD-15987	C00247	1	0	0	1
CPD-15987	C00764	1	0	0	0
CPD-15987	C00795	1	0	0	1
CPD-15987	C05003	1	0	0	0
CPD-15987	C06468	1	0	0	0
CPD-15987	C08356	1	0	0	0
beta-Gal-14-beta-Glc-R	C04247	1	0	0	1
CPD-567	C02727	1	0	1	1
CPD-13001	C11641	1	0	0	0
Amino-Acids	C00045	1	0	0	1
Amino-Acids	C00151	1	0	0	1
Amino-Acids	C00405	1	0	0	1
Amino-Acids	C05167	1	0	0	1
CPD-11870	C21422	1	0	0	0
CPD-10734	C20934	1	0	0	1
XANTHOAPHIN	C01863	1	0	1	1
CPD-6364	C15769	1	1	1	1
CPD-10662	C20432	1	0	0	1
CPD-15879	C08888	1	0	1	1
CA+2	C00076	1	1	1	0
CPD-13809	C06912	1	0	1	0
DIIODO-4-HYDROXYPHENYLPYRUVATE	C01244	1	0	1	1
DEHYDROSPHINGANINE	C02934	1	0	1	1
CPD-9940	C06538	1	1	1	0
CPD-11391	C09649	1	0	0	0
2C-METH-D-ERYTHRITOL-CYCLODIPHOSPHATE	C11453	1	0	1	1
CPD-12635	C21665	1	0	0	1
CPD-9409	C06027	1	0	1	1
CPD-17084	C02452	1	0	0	1
CPD-17541	C20964	1	0	0	1
CPD6666-1	C19670	1	1	1	1
S-2-HYDROXYSTEARATE	C03042	1	0	0	0
S-2-HYDROXYSTEARATE	C03045	1	0	1	1
CPD-10318	C10020	1	0	1	1
CPD-4126	C15783	1	0	1	1
CPD-15627	C00031	1	0	0	0
CPD-15627	C00124	1	0	0	0
CPD-15627	C00159	1	0	0	0
CPD-15627	C00221	1	0	0	0
CPD-15627	C00267	1	0	0	0
CPD-15627	C00737	1	0	0	0
CPD-15627	C00738	1	0	0	0
CPD-15627	C00936	1	0	0	0
CPD-15627	C00962	1	0	0	0
CPD-15627	C00984	1	0	0	0
CPD-15627	C01487	1	0	0	0
CPD-15627	C01825	1	0	0	0
CPD-15627	C02209	1	0	0	0
CPD-15627	C06464	1	0	0	0
CPD-15627	C06465	1	0	0	0
CPD-15627	C06466	1	0	0	0
CPD-15627	C06467	1	0	0	0
CPD-15627	C15923	1	0	0	0
CPD-15627	C21032	1	0	0	0
CPD-15627	C21050	1	0	0	0
CPD-16424	C12319	1	0	0	1
CPD-16424	C12320	1	0	0	1
CPD-11653	C21173	1	0	0	1
CPD-19442	C12232	1	0	1	0
CIS-12-DIHYDRO-3-ETHYLCATECHOL	C06727	1	0	1	1
CPD-15043	C16725	1	0	1	0
PANTOTHENATE	C00864	1	0	1	1
CPD-6761	C00596	1	0	0	1
A-GALACTOSYLCERAMIDE	C01190	1	0	0	1
A-GALACTOSYLCERAMIDE	C02686	1	0	0	1
A-GALACTOSYLCERAMIDE	C03701	1	0	0	1
MALONYL-COA	C00083	1	0	1	1
MALONYL-COA	C03188	1	0	0	0
CPD-2961	C00345	1	0	1	1
CPD-12692	C19675	1	0	0	1
CPD-12692	C20797	1	0	0	1
CPD-1901	C03036	1	0	1	1
CPD-1901	C03040	1	0	0	0
AMP	C00020	1	0	1	1
CPD-16701	C22049	1	0	0	1
CPD-16701	C22051	1	0	0	1
CPD-17379	C22164	1	1	0	1
VANILLYL-ALCOHOL	C06317	1	1	1	1
CYCLOHEXANE-13-DIONE	C01066	1	1	1	1
CPD-15896	C14120	1	0	1	0
N5-ACYL-L-ORNITHINE-ESTER	C03625	1	0	0	1
CPD-9907	C11891	1	0	0	0
CPD-9907	C18224	1	0	1	1
CPD-3421	C09126	1	0	1	1
CPD-20555	C18205	1	1	1	0
CPD-19296	C11253	1	0	1	0
CPD-8963	C14322	1	1	1	0
CPD-4124	C11523	1	0	1	1
CPD-21030	C19530	1	1	1	0
CPD-18956	C21713	1	1	1	1
CPD-16566	C00861	1	0	1	1
CPD-16566	C01721	1	0	0	0
1-PALMITOYLGLYCEROL-3-PHOSPHATE	C04036	1	0	1	1
Glucosyl-acyl-sphingosines	C01190	1	0	0	1
Glucosyl-acyl-sphingosines	C02686	1	0	0	1
Glucosyl-acyl-sphingosines	C03701	1	0	0	1
CPD-9152	C02375	1	1	1	1
D-MYO-INOSITOL-4-PHOSPHATE	C01177	1	0	0	0
D-MYO-INOSITOL-4-PHOSPHATE	C03546	1	0	1	1
D-MYO-INOSITOL-4-PHOSPHATE	C04006	1	0	0	0
D-MYO-INOSITOL-4-PHOSPHATE	C06155	1	0	0	0
CPD-9449	C04348	1	0	0	1
CPD-9449	C20747	1	0	0	1
Sulfhydryls	C01525	1	1	0	1
Acylcholines	C01777	1	1	0	1
CPD-18464	C20083	1	0	0	1
CPD-18464	C20419	1	0	0	1
FRU1P	C01094	1	0	0	1
D-GLUCARATE	C00818	1	0	1	1
D-GLUCARATE	C00879	1	0	0	0
D-GLUCARATE	C21088	1	0	0	0
HYDROQUINONE-O-BETA-D-GLUCOPYRANOSIDE	C06186	1	0	1	1
HYDROQUINONE-O-BETA-D-GLUCOPYRANOSIDE	C12079	1	0	0	0
L-Fucopyranoses	C00507	1	0	0	1
L-Fucopyranoses	C01018	1	0	0	0
L-Fucopyranoses	C01019	1	0	0	1
L-Fucopyranoses	C01684	1	0	0	0
L-Fucopyranoses	C02095	1	0	0	0
L-Fucopyranoses	C02338	1	0	0	0
L-Fucopyranoses	C02476	1	0	0	0
L-Fucopyranoses	C02522	1	0	0	0
L-Fucopyranoses	C08352	1	0	0	0
L-Fucopyranoses	C20835	1	0	0	0
L-Fucopyranoses	C20836	1	0	0	0
L-Fucopyranoses	C21033	1	0	0	0
L-Fucopyranoses	C21058	1	0	0	0
L-Fucopyranoses	C22093	1	0	0	0
CPD-69	C01417	1	0	1	1
7-AMINOMETHYL-7-DEAZAGUANINE	C16675	1	0	0	1
CPD-19449	C08534	1	0	1	0
CPD1F-133	C08614	1	0	1	1
CPD1F-133	C13433	1	0	0	0
CPD-21666	C22050	1	0	0	0
CPD0-1227	C12059	1	1	1	0
N-ACETYL-D-TRYPTOPHAN	C03137	1	0	1	1
CPD-17777	C10212	1	0	1	0
CPD-15880	C20707	1	0	1	1
CPD-3570	C03619	1	0	0	0
CPD-21431	C22072	1	0	0	1
CPD-15590	C01582	1	0	1	0
CPD-13297	C01747	1	0	0	0
CPD-13297	C03108	1	0	0	0
PHOSPHO-ENOL-PYRUVATE	C00074	1	0	1	1
CPD-9414	C00904	1	0	0	0
CPD-9414	C01011	1	0	0	1
CPD-9414	C20746	1	0	0	1
CPD-14396	C08368	1	0	1	0
CPD-14396	C14826	1	0	0	0
CPD-3630	C16227	1	0	0	0
CPD-3630	C16228	1	1	1	1
CPD-2542	C05375	1	0	1	1
CPD-8671	C08543	1	0	1	1
CYCLOHEXA-15-DIENE-1-CARBONYL-COA	C06322	1	0	1	1
CPD-9219	C11170	1	0	1	0
CPD-704	C18625	1	0	0	0
TYR	C00082	1	0	1	1
TYR	C01536	1	0	0	0
TYR	C06420	1	0	0	0
CPD-18848	C21432	1	0	0	1
CPD-21168	C18832	1	1	1	0
CPD-8123	C18237	1	0	0	1
GLYOX	C00048	1	0	1	1
1-ALKENYL-2-ACYLGLYCEROL	C03454	1	0	0	1
ONONIN	C10509	1	0	1	1
CPD-20109	C21687	1	0	1	1
CPD-16184	C06372	1	0	0	1
CPD-16184	C07278	1	0	0	1
CPD-1097	C04148	1	0	1	1
CPD-10188	C14695	1	0	1	1
CPD-196	C01944	1	0	1	1
CPD-16667	C20834	1	0	1	1
Alpha-Hexose-1-Phosphates	C00103	1	0	0	1
Alpha-Hexose-1-Phosphates	C00446	1	0	0	1
Alpha-Hexose-1-Phosphates	C00636	1	0	0	0
Alpha-Hexose-1-Phosphates	C00663	1	0	0	0
Alpha-Hexose-1-Phosphates	C01002	1	0	0	0
Alpha-Hexose-1-Phosphates	C01171	1	0	0	1
Alpha-Hexose-1-Phosphates	C03384	1	0	0	0
Alpha-Hexose-1-Phosphates	C15924	1	0	0	0
Alpha-Hexose-1-Phosphates	C15926	1	0	0	0
4-NITROPHENYL-3-KETOVALIDAMINE	C03995	1	0	1	1
CPD-10220	C12210	1	0	1	1
CPD-7238	C05452	1	0	1	1
ALPHA-N-ACETYL-ETCETERA-ESTRADIOL-GLUCUR	C04806	1	0	1	1
CPD-19245	C01938	1	1	1	0
D-GALACTOSYL-14-D-GALACTOSYL-14-D-	C04737	1	0	0	1
CPD-10608	C04431	1	0	0	0
CPD-10608	C12838	1	0	1	1
DEOXYGUANOSINE	C00330	1	0	1	1
CPD-402	C03005	1	0	1	1
CPD-13042	C01864	1	1	1	1
CPD-10819	C06313	1	0	1	1
CPD-21864	C14540	1	0	1	0
CPD-16571	C00252	1	0	0	0
CPD-16571	C01728	1	0	0	0
CPD-16571	C05400	1	0	0	0
CPD-16571	C05402	1	0	0	0
CPD-16571	C08240	1	0	0	0
MONOMER0-4452	C00342	1	0	0	0
CPD-17188	C16525	1	0	0	0
CPD-10727	C00247	1	0	0	0
CPD-10727	C00764	1	0	0	0
CPD-10727	C00795	1	0	0	0
CPD-10727	C05003	1	0	0	0
CPD-10727	C06468	1	0	0	0
CPD-10727	C08356	1	0	0	0
CPD-12810	C00392	1	0	0	0
CPD-12810	C00794	1	0	0	0
CPD-12810	C01489	1	0	0	0
CPD-12810	C01507	1	0	0	0
CPD-12810	C01697	1	0	0	0
CPD-12810	C01722	1	0	1	1
CPD-12810	C21524	1	0	0	0
RIBULOSE-5P	C00199	1	0	1	1
RIBULOSE-5P	C00231	1	0	0	0
RIBULOSE-5P	C01101	1	0	0	0
RIBULOSE-5P	C03291	1	0	0	0
QUERCITRIN	C01750	1	0	1	1
XANTHINE-8-CARBOXYLATE	C03314	1	0	1	1
CPD-10812	C20567	1	0	0	1
Short-OH-Long-FA-Esters	C02434	1	1	0	0
CPD-13851	C19969	1	0	0	1
CPD-21622	C17835	1	0	1	0
CPD-7406	C14150	1	0	1	0
CPD-14335	C18195	1	0	0	0
CPD-14335	C18196	1	0	0	0
CPD-14335	C20428	1	0	0	0
CPD-14335	C20429	1	0	1	0
CPD-18926	C05285	1	0	1	0
Glucuronides	C03033	1	0	0	0
Glucuronides	C06370	1	0	0	0
CPD-16436	C12321	1	0	0	1
CPD-16436	C12322	1	0	0	1
CPD-16501	C20830	1	0	0	1
Hexuronates	C16245	1	0	0	0
CPD-553	C00844	1	0	1	1
CPD-553	C04273	1	0	0	0
CPD-7066	C06029	1	0	1	0
CPD-7066	C06031	1	0	0	0
CPD-7066	C06032	1	0	0	0
CPD-13620	C20403	1	0	0	1
CPD-12514	C00190	1	0	0	0
CPD-12514	C00935	1	0	0	0
CPD-12846	C19757	1	1	1	1
CPD-18857	C09072	1	0	1	0
CPD-658	C01219	1	0	1	1
SQDG-34-2	C13508	1	0	0	0
CPD-9669	C17700	1	0	0	1
CPD-3921	C04277	1	1	1	1
CPD-3921	C20990	1	1	0	0
ISOWILLARDIINE	C08289	1	0	1	0
CREPENYNATE	C07289	1	0	1	0
CPD-90	C08628	1	0	1	1
CPD-6997	C16233	1	1	1	1
PHOSPHATIDYLINOSITOL-345-TRIPHOSPHATE	C05981	1	0	0	1
CPD-674	C00423	1	0	1	1
CPD-674	C10438	1	0	0	0
CPD-8987	C15612	1	0	1	1
CPD-4754	C18211	1	0	0	0
CPD-4754	C18225	1	0	1	1
Ganglioside-GT3	C06299	1	0	0	0
CPD-10040	C11398	1	0	0	0
CPD-10040	C11401	1	0	1	1
CPD-10040	C11412	1	0	0	0
CPD-10040	C11415	1	0	0	0
CPD-10040	C18018	1	0	0	0
CPD-8754	C06306	1	0	1	1
CPD-8754	C06308	1	0	0	0
CPD-8754	C09880	1	0	0	0
Polysaccharides	C00462	1	1	0	0
Polysaccharides	C01371	1	1	0	0
Polysaccharides	C06269	1	1	0	0
Polysaccharides	C16454	1	1	0	0
Polysaccharides	C20296	1	1	0	0
Polysaccharides	C20298	1	0	0	0
Beta-D-glucosides	C00602	1	0	0	0
Beta-D-glucosides	C00963	1	0	0	1
Beta-D-glucosides	C01140	1	0	0	0
Beta-D-glucosides	C01798	1	0	0	0
Beta-D-glucosides	C01915	1	0	0	0
Beta-D-glucosides	C02023	1	0	0	0
Beta-D-glucosides	C02478	1	0	0	1
Beta-D-glucosides	C02603	1	0	0	0
Beta-D-glucosides	C02900	1	0	0	0
Beta-D-glucosides	C03268	1	0	0	0
Beta-D-glucosides	C03400	1	0	0	0
Beta-D-glucosides	C03706	1	0	0	0
Beta-D-glucosides	C04942	1	0	0	0
D-Xylose	C11476	1	0	0	0
CPD-152	C16583	1	0	1	1
N-terminal-Amino-Acids	C01076	1	0	0	0
CPD-2204	C04621	1	0	1	1
CPD-2204	C04622	1	0	0	0
CPD-2204	C19558	1	0	0	0
CPD-639	C02224	1	1	1	1
4-OXALOMESACONATE	C04434	1	0	1	1
HYDRPHENYLAC-CPD	C03765	1	1	1	1
CPD-11869	C21422	1	0	0	0
CPD-600	C01045	1	0	1	1
SoxY-S-S-Thiocysteine	C21814	1	0	0	1
CPD-15587	C00507	1	0	0	0
CPD-15587	C01018	1	0	0	0
CPD-15587	C01019	1	0	0	0
CPD-15587	C01684	1	0	0	0
CPD-15587	C02095	1	0	0	0
CPD-15587	C02338	1	0	0	0
CPD-15587	C02476	1	0	0	0
CPD-15587	C02522	1	0	0	0
CPD-15587	C08352	1	0	0	0
CPD-15587	C20835	1	0	0	0
CPD-15587	C20836	1	0	0	0
CPD-15587	C21033	1	0	0	0
CPD-15587	C21058	1	0	1	0
CPD-15587	C22093	1	0	0	0
CPD1F-139	C00859	1	0	1	1
CPD-19932	C22091	1	0	0	1
CPD-520	C00389	1	0	1	1
SUC-COA	C00091	1	0	1	1
CPD-20605	C22152	1	1	0	0
CPD-15413	C18473	1	0	0	1
MPBQ	C15882	1	0	1	1
IMIDAZOLE-PYRUVATE	C03277	1	0	1	1
CPD-10164	C20500	1	0	0	1
CPD-10164	C20501	1	0	0	1
CPDQT-341	C17245	1	1	1	1
1-DEOXY-D-ALTRO-HEPTULOSE-7-PHOSPHATE	C04359	1	0	1	1
CPD-15813	C21045	1	0	0	0
CPD-15813	C21054	1	0	0	0
CPD-233	C01142	1	0	1	1
CPD-18846	C21433	1	0	0	1
N6N6N6-TRIMETHYL-L-LYSINE	C03793	1	0	1	1
CPD-1945	C04670	1	0	1	1
PENTACHLOROETHANE	C19496	1	1	1	0
CPD-14443	C20258	1	0	0	1
CPD-14082	C20381	1	1	1	1
HYDROXYMALONATE	C02287	1	0	1	1
CPD-21473	C15756	1	0	0	0
CPD1F-136	C11875	1	0	1	0
CPD-417	C02821	1	0	1	1
CPD-21683	C17669	1	1	1	0
CPD-16503	C20798	1	0	0	0
CPD-16503	C21181	1	0	0	0
CPD-16004	C16873	1	1	1	0
CPD-19773	C09446	1	0	0	0
CPD-1301	C03541	1	0	0	0
CPD-1301	C04144	1	0	1	1
2-AMINOMUCONATE_SEMIALDEHYDE	C03824	1	0	1	1
CPD-8776	C09630	1	0	1	0
XDP	C01337	1	0	1	1
CPD-10383	C15747	1	1	1	0
CPD-20521	C02809	1	0	0	0
CPD-20431	C21653	1	0	0	1
CPD-10649	C15220	1	1	1	0
ACETYLNEURAMINYL-23-BETA-D-GALACTOSYL-ET	C04936	1	0	0	1
CPD-8485	C10043	1	1	1	0
CPD-8485	C15608	1	1	1	0
ALPHA-N-DIACETYLNEURAMINYL-23-BETA-D-ETC	C04926	1	0	1	1
CPD-10	C18798	1	0	0	0
2CH2-3CH3-SUCC	C02295	1	0	1	1
CPD-11253	C21385	1	0	0	1
CPD-11253	C21669	1	0	0	0
CPD-10166	C20502	1	0	0	1
CPD-14805	C00257	1	0	0	1
CPD-14805	C00514	1	0	0	1
CPD-14805	C00770	1	0	0	1
CPD-14805	C00800	1	0	0	1
CPD-14805	C00817	1	0	0	1
CPD-14805	C00880	1	0	0	0
CPD-14805	C15930	1	0	0	1
CPD-19547	C22138	1	0	0	0
TMP	C00364	1	0	1	1
CPD-14349	C12387	1	0	1	1
CPD-8686	C16322	1	0	1	0
OH-PYR	C00168	1	0	1	1
CPD-16491	C04744	1	1	1	0
CPD-8927	C10883	1	0	1	0
3-Dehydropyranoses	C05394	1	0	0	0
STERIGMATOCYSTIN	C00961	1	0	1	1
SPERMIDINE	C00315	1	0	1	1
CPD-7014	C16541	1	0	1	1
CPD-10776	C21382	1	0	0	0
CPD-14343	C20366	1	0	0	1
CPD-14667	C20935	1	0	0	1
CPD-14667	C20936	1	0	0	1
CPD-19600	C00345	1	0	0	0
N-HYDROXY-2-ACETAMIDOFLUORENE	C03954	1	1	1	1
CPD-8666	C08589	1	0	1	1
CPD-16521	C20842	1	0	0	1
CPD-16905	C20853	1	0	0	1
TAG-18-3-36-4s	C00422	1	1	0	0
N-Acetylated-Amino-Acids	C02847	1	0	0	0
N-Acetylated-Amino-Acids	C03135	1	0	0	0
CPD-12600	C13856	1	1	1	0
CPD-20	C16273	1	0	1	1
CPD-18790	C21293	1	0	0	1
L-mannose	C01582	1	0	0	0
AMINOBUT-CPD	C03678	1	0	1	1
CPD-15601	C16500	1	0	1	0
CPD-12447	C01604	1	0	1	1
CPD-18788	C21216	1	0	0	1
FLDAKOX-MONOMER	C00061	1	0	0	0
CPD-963	C06345	1	1	1	0
CPD-18666	C21192	1	0	0	0
CPD-13456	C10559	1	1	1	0
CPD-12699	C18796	1	1	0	1
CPD-3563	C11625	1	1	1	0
CPD-20632	C07570	1	1	1	0
CPD-4921	C06076	1	0	0	0
CPD-4921	C06304	1	0	0	0
CPD-4921	C06305	1	0	1	1
CPD-18733	C21141	1	1	1	1
CPD-20579	C21779	1	0	0	0
BETA-D-FRUCTOSE	C00095	1	0	0	0
BETA-D-FRUCTOSE	C01719	1	0	0	0
BETA-D-FRUCTOSE	C02336	1	0	1	1
CPD-19786	C21498	1	1	0	1
CPD-10244	C06429	1	0	0	1
CHLORDECONE-ALCOHOL	C02817	1	1	1	1
CPD-16930	C09140	1	0	0	1
CPD-19011	C11344	1	1	1	0
ORSELDEP-CPD	C02868	1	0	1	1
D-ALA-D-ALA	C00993	1	0	1	1
CPD-15304	C20157	1	1	1	0
CPD-17304	C16280	1	1	1	0
CPD-15250	C20518	1	0	0	1
CPD-14485	C20511	1	0	0	0
D-Fructopyranose	C00247	1	0	0	1
D-Fructopyranose	C00764	1	0	0	0
D-Fructopyranose	C00795	1	0	0	1
D-Fructopyranose	C05003	1	0	0	0
D-Fructopyranose	C06468	1	0	0	0
D-Fructopyranose	C08356	1	0	0	0
CPD-10052	C00964	1	0	0	0
CPD-10052	C11395	1	0	0	0
CPD-10052	C11408	1	0	1	0
CPD-10052	C11409	1	0	0	0
CPD-18902	C01243	1	0	0	1
CPD-18902	C01245	1	0	0	1
CPD-11570	C14497	1	0	0	0
CPD-19431	C12173	1	0	1	1
DEOXYRIBONOLACTONE	C02674	1	0	1	1
PREGNAN-21-AL	C00891	1	0	1	1
CPD-19435	C21405	1	0	0	0
CPD-19435	C21406	1	0	1	1
CPD-609	C01261	1	0	1	1
MALTOTRIOSE	C00420	1	0	0	0
MALTOTRIOSE	C01835	1	0	1	0
MALTOTRIOSE	C01898	1	0	0	0
MALTOTRIOSE	C01935	1	0	0	0
MALTOTRIOSE	C06219	1	0	0	0
MALTOTRIOSE	C17207	1	0	0	0
CPD-21380	C07141	1	1	0	0
CPD-20963	C21968	1	0	0	1
N1-METHYLADENINE	C02216	1	1	1	1
CPD-7139	C16312	1	0	1	1
CPD-12825	C00503	1	0	0	0
CPD-12825	C16884	1	0	1	1
CPD-12498	C17733	1	0	0	1
CPD-12498	C17735	1	0	0	1
4-SULFOBENZALDEHYDE	C06679	1	0	1	1
CPD-13835	C11999	1	0	1	1
CPD-12710	C15533	1	0	1	1
CPD-18782	C10607	1	0	1	0
N-METHYL-RS-TETRAHYDROBENZYLISOQUINOL	C05314	1	0	1	1
CPD-11909	C12443	1	0	0	1
CPD-11909	C18030	1	0	0	0
CPD-11909	C18092	1	0	0	0
CPD-17762	C13863	1	0	1	0
CPD-686	C06408	1	0	1	1
CPD-8235	C19740	1	0	0	1
3-METHYL-CROTONYL-COA	C03069	1	0	1	1
CPD-1078	C04297	1	0	1	1
CPD-1078	C17326	1	0	0	0
CPD-17141	C20896	1	0	0	1
CPD-17141	C21095	1	0	0	1
CPD-15947	C12001	1	0	0	1
OH-CH3-SER	C03059	1	0	1	0
CPD-15263	C20512	1	0	1	1
2-trans-4-cis-dienoyl-CoAs	C04512	1	0	0	1
PENICILLIN-N	C05557	1	0	0	0
PENICILLIN-N	C06564	1	0	1	1
CPD-6995	C00503	1	0	0	0
CPD-6995	C16884	1	0	0	1
CPD-20463	C21782	1	0	0	1
CPD-10532	C07617	1	1	1	0
CPD-11916	C11920	1	0	0	0
CPD-11916	C11923	1	0	1	1
CPD-11916	C12446	1	0	0	0
CPD-11916	C18636	1	0	0	0
CPD-10051	C00964	1	0	1	1
CPD-10051	C11395	1	0	0	0
CPD-10051	C11408	1	0	0	0
CPD-10051	C11409	1	0	0	0
CPD-10656	C04112	1	0	1	1
CPD-21759	C06516	1	0	0	0
CPD-21759	C06520	1	0	0	0
CPD-21759	C12329	1	0	0	0
1-Alkenylglycerophosphoethanolamines	C04635	1	0	0	1
CPD-9138	C16391	1	1	1	0
BIS-GAMMA-GLUTAMYLCYSTINE	C03646	1	0	1	1
Ox-FMN-Flavoproteins	C00061	1	0	0	0
2-HYDROXYISOFLAVANONE	C15567	1	0	1	1
CPD-7405	C14149	1	1	1	0
CPD-16699	C16362	1	0	0	0
CPD-10236	C12044	1	0	1	1
CPD-5821	C12248	1	0	1	1
3-UREIDO-PROPIONATE	C02642	1	0	1	1
CPD-10578	C18230	1	0	1	0
CPD-20603	C09269	1	1	1	0
CPD-14830	C21589	1	0	1	1
PHOSPHONATE	C06701	1	0	1	1
CPD-8997	C03985	1	0	0	0
CPD-8997	C11388	1	0	0	0
CPD-8997	C11389	1	0	1	1
CPD-4404	C15509	1	0	1	1
N-ACETYL-L-24-DIAMINOBUTANOATE	C06442	1	0	1	1
Citronellates	C16462	1	0	0	1
TRYPANOTHIONE-DISULFIDE	C03170	1	0	1	1
CPD-7650	C05587	1	0	1	1
CPD1F-119	C08601	1	0	1	1
CPD0-1646	C03783	1	0	0	0
CPD0-1646	C06156	1	0	0	1
CPD0-1646	C22029	1	0	0	1
CPD-7242	C15524	1	0	1	1
CPD-18773	C21281	1	1	1	1
CPD-12189	C16526	1	0	0	0
6-isopropenyl-3-methyloxepan-2-one	C11403	1	0	0	1
6-isopropenyl-3-methyloxepan-2-one	C11418	1	0	0	1
TAG-18-3-36-1s	C00422	1	1	0	0
3-PHOSPHATIDYL-3-O-L-LYSYLGLYCEROL	C04482	1	0	0	1
CPD-6562	C04831	1	0	1	1
CPD-12676	C19768	1	0	1	1
CPD-18845	C21434	1	0	0	1
CPD-14703	C10458	1	0	1	0
DIACYLGLYCEROL-PYROPHOSPHATE	C19776	1	0	0	1
CPD-20494	C10188	1	1	1	0
CPD-4243	C09239	1	0	1	1
D-galactofuransoe	C21066	1	0	0	0
CPD-4209	C04083	1	1	1	1
CPD-9418	C17355	1	0	1	1
L-THYROXINE	C01829	1	0	1	1
Syringaresinol	C10889	1	0	0	0
CPD-67	C00988	1	0	1	1
CPD-12296	C16673	1	0	0	0
CPD-14557	C00533	1	1	0	0
CPD-14557	C20937	1	1	1	0
CPD66-102	C20828	1	0	0	0
SINAPOYL-COA	C00411	1	0	1	1
INDOLEYL-CPD	C02938	1	1	1	1
CPD-7077	C08279	1	0	1	0
L-XYLONO-14-LACTONE	C00652	1	0	0	0
L-XYLONO-14-LACTONE	C01114	1	0	0	0
L-XYLONO-14-LACTONE	C02753	1	0	0	0
L-XYLONO-14-LACTONE	C02994	1	1	1	1
CPD-16700	C21922	1	0	0	0
CPD-12188	C17743	1	1	1	1
D-XYLONO-14-LACTONE	C00652	1	0	0	0
D-XYLONO-14-LACTONE	C01114	1	0	0	0
D-XYLONO-14-LACTONE	C02753	1	1	1	1
D-XYLONO-14-LACTONE	C02994	1	0	0	0
DIMETHYL-D-RIBITYL-LUMAZINE	C04332	1	0	1	1
2-METHYLMALEATE	C01732	1	0	0	0
2-METHYLMALEATE	C02226	1	0	1	1
CPD0-1189	C16157	1	0	1	1
CPD-15491	C14275	1	1	1	0
CPD1F-120	C11861	1	0	1	1
CPD-2043	C00766	1	0	0	0
CPD-2043	C02099	1	1	1	1
AMINOHYDROQUINONE	C14604	1	1	1	1
CPD-9029	C21197	1	0	0	0
TAG-18-2-38-1s	C00422	1	1	0	0
AEROBACTIN	C05554	1	0	1	1
CPD-10368	C15692	1	0	1	0
NAPHTHALENE-12-DIOL	C03012	1	1	1	1
CPD-18933	C21443	1	0	0	1
N-FORMYLMETHIONINE	C03145	1	0	1	1
N-Acetyl-D-Hexosaminides	C03518	1	0	0	0
N-Acetyl-D-Hexosaminides	C03879	1	0	0	0
N-Acetyl-D-Hexosaminides	C04019	1	0	0	0
N-Acetyl-D-Hexosaminides	C04134	1	0	0	0
N-Acetyl-D-Hexosaminides	C04135	1	0	0	0
N-Acetyl-D-Hexosaminides	C04387	1	0	0	0
N-Acetyl-D-Hexosaminides	C04502	1	0	0	0
CPD-9134	C18315	1	1	1	1
CPD-9421	C04225	1	0	0	1
CPD-9421	C21250	1	0	0	1
CPD-394	C02723	1	0	1	1
CPD-17200	C20594	1	0	0	0
ISOQUINOLINE	C06323	1	1	1	1
CPD-21245	C20426	1	1	1	0
CPD-12312	C02155	1	0	1	0
CPD-17606	C10628	1	0	1	0
CPD-11939	C20690	1	0	0	1
CPD-20123	C01742	1	0	0	0
GUANIDINO-ACETATE-P	C03166	1	0	1	1
6-HYDROXYPROTOPINE	C05190	1	1	1	1
CPD-7866	C12095	1	0	0	1
SULOCHRIN	C00495	1	0	1	1
CPD-10068	C11403	1	0	1	1
CPD-10068	C11418	1	0	0	0
CPD-20459	C21847	1	0	0	1
CPD-13382	C18032	1	0	1	1
Carvones	C01767	1	0	0	0
Carvones	C11383	1	0	0	0
CPD-12891	C19734	1	0	1	1
PALMATINE	C05315	1	1	1	1
CPD-20482	C08604	1	0	1	0
CPD-20482	C08647	1	0	0	0
CPD-208	C04348	1	0	1	1
CPD-208	C20747	1	0	0	0
CPD-149	C04002	1	0	0	0
CPD-149	C16579	1	0	1	0
CPD-14168	C17587	1	0	0	1
CPD-14592	C03757	1	0	1	0
CPD-8812	C17505	1	0	0	0
CPD-8843	C09704	1	0	0	0
CPD-8843	C19746	1	1	1	1
CPD0-2521	C03782	1	0	0	0
CPD-16973	C06081	1	0	0	0
Glucosinolates	C17260	1	0	0	0
BETA-L-ARABINOSE	C00181	1	0	0	0
BETA-L-ARABINOSE	C00216	1	0	0	0
BETA-L-ARABINOSE	C00259	1	0	0	0
BETA-L-ARABINOSE	C00476	1	0	0	0
BETA-L-ARABINOSE	C01394	1	0	0	0
BETA-L-ARABINOSE	C01508	1	0	0	0
BETA-L-ARABINOSE	C02096	1	0	0	0
BETA-L-ARABINOSE	C02204	1	0	0	0
BETA-L-ARABINOSE	C02205	1	0	0	0
BETA-L-ARABINOSE	C02479	1	0	1	0
BETA-L-ARABINOSE	C02604	1	0	0	0
BETA-L-ARABINOSE	C08353	1	0	0	0
BETA-L-ARABINOSE	C21057	1	0	0	0
CPD-21228	C05953	1	0	0	0
CPD-10793	C16849	1	0	1	1
MONO-VINYL-PROTOCHLOROPHYLLIDE-A	C02880	1	0	1	1
PHORBOL-1213-DIBUTANOATE	C03634	1	0	1	1
CPD-1085	C00695	1	0	0	0
CPD-1085	C01558	1	0	0	0
CPD-1085	C04661	1	0	1	1
CPD-1085	C17644	1	0	0	0
CPD-1085	C17737	1	0	0	0
L-GAMMA-GLUTAMYLCYSTEINE	C00669	1	0	1	1
CPD-20797	C21840	1	0	1	1
D-GLUCURONOLACTONE	C02670	1	0	1	1
D-GLUCURONOLACTONE	C06430	1	0	1	0
CPD-16512	C20801	1	0	0	1
Plastoquinols	C16695	1	1	0	1
CPD-21581	C22182	1	0	0	0
CPD-8959	C10871	1	0	0	0
CPD-8959	C10874	1	0	1	0
CPD-319	C20582	1	0	0	1
CPD-15099	C00475	1	0	0	0
CPD-15099	C02961	1	0	1	0
CPD-356	C00652	1	1	1	1
CPD-356	C01114	1	0	0	0
CPD-356	C02753	1	0	0	0
CPD-356	C02994	1	0	0	0
MALTOHEXAOSE	C01936	1	0	1	0
MALTOHEXAOSE	C06217	1	0	0	0
CPD-7849	C15967	1	1	1	1
CPD-13810	C13173	1	0	0	0
CPD1F-138	C06093	1	0	1	1
BUTYRIC_ACID	C00246	1	0	1	1
CPD-8141	C11264	1	1	1	0
12-OXO-TRANS-10-DODECENOATE	C16309	1	0	1	0
CPD-20437	C21720	1	0	0	1
FERRIC-ENTEROBACTIN-COMPLEX	C06230	1	0	1	0
CPD-8682	C16324	1	0	1	1
S-METHYLTHIOGLYCOLATE	C03173	1	0	1	1
CPD-923	C07733	1	1	1	1
CPD-16598	C08927	1	0	1	0
CPD-8783	C11591	1	0	1	0
CPD-19068	C21304	1	0	0	0
CPD-19068	C21305	1	0	1	0
RIBOSE-TRIPHOSPHATE	C02884	1	0	1	0
ACETONE	C00207	1	1	1	1
TRANS-CINNAMOYL-BETA-D-GLUCOSE	C04164	1	0	1	1
CPD-17414	C21000	1	0	0	0
CPD-8634	C16409	1	0	1	1
MANNOSE	C01582	1	0	0	1
O-PHENANTHROLINE	C00604	1	1	1	0
CPD-19419	C21634	1	1	1	1
CPD-14802	C09743	1	0	0	0
CPD-18540	C15727	1	0	1	0
CPD-603	C02512	1	0	1	1
CPD-343	C04349	1	0	1	1
CPD-21879	C12176	1	0	0	0
CPD-12102	C20778	1	0	1	0
1-2DHFLUORENE	C07724	1	1	1	0
CPD-16639	C20976	1	0	1	1
CPD-13381	C06622	1	0	0	0
CPD-13381	C11922	1	0	1	1
CPD-13381	C11927	1	0	0	0
CPD-13381	C11928	1	0	0	0
Dihydroquercetins	C01617	1	0	0	0
Dihydroquercetins	C12316	1	0	0	0
CPD-14251	C17535	1	1	1	0
FRUCTURONATE	C01062	1	0	0	1
FRUCTURONATE	C21644	1	0	0	0
CPD-13037	C01630	1	0	1	0
CPD-11712	C20737	1	1	1	1
CPD-506	C01272	1	0	1	1
DEOXYURIDINE	C00526	1	0	1	1
PYRIDOXAL_PHOSPHATE	C00018	1	0	1	1
7-METHYL-3-OXOOCTANOYL-COA	C03685	1	0	1	0
D-ERYTHRO-IMIDAZOLE-GLYCEROL-P	C04666	1	0	1	1
CPD-12523	C00191	1	0	0	0
CPD-12523	C00333	1	0	0	0
CPD-12523	C02024	1	0	0	0
CPD-12523	C06472	1	0	0	0
CPD-12523	C06477	1	0	0	0
CPD-12523	C08348	1	0	0	0
CPD-12523	C08350	1	0	0	0
CPD-12523	C21034	1	0	0	0
CPD-12523	C21037	1	0	0	0
CPD-12523	C21047	1	0	0	0
CPD-12523	C21059	1	0	0	0
CPD-16974	C06081	1	0	0	0
CPD-468	C00956	1	0	1	1
CPD-18895	C05307	1	0	0	0
CPD-13256	C01945	1	0	1	0
DEOXYCHOLATE	C04483	1	0	1	1
DEOXYCHOLATE	C17646	1	0	0	0
DEOXYCHOLATE	C17687	1	0	0	0
DEOXYCHOLATE	C20865	1	0	0	0
CPD-9443	C18052	1	0	0	1
2-METHYL-3-PHYTYL-14-NAPHTHOQUINONE	C02059	1	0	1	1
TAG-18-2-34-2s	C00422	1	1	0	0
CPD-13086	C14829	1	0	0	1
ACETYL-ETCETERA-L-ASPARAGINE	C04540	1	0	1	1
CPD-16514	C20803	1	0	0	1
CPD-8012	C21854	1	0	1	1
CPD-14154	C00397	1	0	0	1
2-C-METHYL-D-ERYTHRITOL-4-PHOSPHATE	C11434	1	0	1	1
CPD0-2377	C02242	1	1	1	0
CPD-19988	C07665	1	1	1	0
CPD-11990	C00448	1	0	0	0
CPD-11990	C16689	1	0	0	0
CPD-11990	C16826	1	0	0	0
CPD-11990	C19760	1	0	0	0
CPD-9951	C02343	1	0	0	0
CPD-9951	C07911	1	0	0	0
CPD-9951	C08300	1	0	0	0
CPD-9951	C16719	1	0	1	0
S-5-HYDROXY-2-FUROYL-COA	C03724	1	0	1	1
CPD-14329	C18195	1	0	1	1
CPD-14329	C18196	1	0	0	0
CPD-14329	C20428	1	0	0	0
CPD-14329	C20429	1	0	0	0
CPD-15998	C20741	1	0	0	1
METHYLENETETRAHYDROMETHANOPTERIN	C04377	1	0	1	1
CYS	C00097	1	0	1	1
CYS	C00736	1	0	0	0
CYS	C00793	1	0	0	0
CDP-ACYLGLYCEROL	C02255	1	0	0	0
CPDMETA-13652	C19931	1	0	0	1
CPD-15508	C11918	1	1	1	0
D-FUCONATE	C01680	1	0	0	1
D-FUCONATE	C01720	1	0	0	1
D-FUCONATE	C01934	1	0	0	1
CPD-236	C06096	1	0	1	1
CPD-18294	C21168	1	0	0	1
CPD8J2-19	C01518	1	0	0	0
CPD8J2-19	C02048	1	0	0	0
CPD8J2-19	C04147	1	0	0	0
CPD8J2-19	C19773	1	0	0	0
CPD1A0-6111	C12434	1	0	1	0
CPD1A0-6111	C18835	1	0	0	0
CPD-16752	C20593	1	0	0	0
BIS-P-NITROPHENOLPHOSPHATE	C03779	1	0	1	0
CPD-7137	C08725	1	0	1	1
6-AMINOPENICILLANATE	C02954	1	0	1	1
CPD-13587	C21112	1	1	1	0
CPD-11789	C21126	1	1	1	0
MAL	C00149	1	0	1	1
MAL	C00497	1	0	0	0
MAL	C00711	1	0	0	0
MAL	C03668	1	0	0	0
CPD-37	C04053	1	0	1	1
CPD-37	C04471	1	0	0	0
13E-11-ALPHA-HYDROXY-915-DIOXOPROST-1	C04654	1	0	1	1
CPD-10887	C01453	1	1	1	0
6-HYDROXYHEXAN-6-OLIDE	C03241	1	1	1	1
CPD-717	C15800	1	0	1	1
CPD-11528	C16338	1	0	0	1
ERYTHRULOSE	C02022	1	1	0	0
ERYTHRULOSE	C02045	1	0	1	1
CPD-10141	C07271	1	0	0	0
CPD-10141	C19081	1	0	0	0
CPD-7174	C08998	1	1	1	0
CPD-611	C03028	1	0	1	1
CPD-17285	C21529	1	0	0	1
2-Hydroxy-Fatty-Acids	C02489	1	0	0	0
2-Hydroxy-Fatty-Acids	C02929	1	0	0	0
2-Hydroxy-Fatty-Acids	C15565	1	0	0	0
FUM	C00122	1	0	1	1
FUM	C01384	1	0	0	0
n-Alkanals	C00609	1	1	0	1
R-NORCOCLAURINE	C06160	1	0	0	0
R-NORCOCLAURINE	C06346	1	0	0	0
R-NORCOCLAURINE	C06347	1	0	1	0
CPD-10588	C04644	1	0	0	0
CPD-10588	C17345	1	0	0	0
CPD-10588	C17346	1	0	1	1
CPD-16805	C16890	1	0	1	0
PYRAZOLE	C00481	1	1	1	1
F-	C00742	1	1	1	1
F-	C16487	1	0	0	0
CPD0-1308	C01705	1	0	1	1
CPD-9158	C20669	1	1	1	1
CPD-15983	C02995	1	0	0	1
CPD-15983	C04534	1	0	0	1
CPD-15983	C05396	1	0	0	1
CPD1F-131	C08579	1	0	1	1
L-PHOSPHATIDATE	C00416	1	0	0	1
CPD-12083	C15850	1	0	1	1
D-Mannopyranuronate	C00191	1	0	0	1
D-Mannopyranuronate	C00333	1	0	0	1
D-Mannopyranuronate	C02024	1	0	0	0
D-Mannopyranuronate	C06472	1	0	0	1
D-Mannopyranuronate	C06477	1	0	0	0
D-Mannopyranuronate	C08348	1	0	0	0
D-Mannopyranuronate	C08350	1	0	0	0
D-Mannopyranuronate	C21034	1	0	0	0
D-Mannopyranuronate	C21037	1	0	0	0
D-Mannopyranuronate	C21047	1	0	0	0
D-Mannopyranuronate	C21059	1	0	0	0
CPD-7649	C13690	1	0	1	0
CPD-473	C02800	1	0	1	1
ATROPINE	C01479	1	0	0	1
ATROPINE	C02046	1	0	0	0
CPD-17202	C20551	1	0	1	0
Thiocarboxylated-MPT-synthases	C15814	1	1	0	1
SQDG-32-2	C13508	1	0	0	0
CYCLOARTENOL	C01902	1	0	1	1
7-O-BETA-D-APIOFURANOSYL-12-BETA-D-GLU	C04858	1	0	1	1
CPD-12502	C08062	1	0	1	1
CPD0-1939	C11189	1	1	1	0
CPD-17673	C15935	1	0	0	0
CPD-19338	C02076	1	0	1	0
CPD-19338	C08236	1	0	0	0
CPD-19338	C08355	1	0	1	0
ALPHA-N-ACETYLNEURAMINYL-23-ETCETERA	C04683	1	0	0	1
ADP-D-GLUCOSE	C00498	1	0	1	1
ADP-D-GLUCOSE	C06192	1	0	0	0
CPD-13389	C21395	1	0	0	0
MESACONATE	C01732	1	0	1	1
MESACONATE	C02226	1	0	0	0
CPD-10598	C10700	1	1	1	1
CPD-785	C04052	1	0	1	1
ARG	C00062	1	0	1	1
ARG	C00792	1	0	0	0
ARG	C02385	1	0	0	0
CPD-16423	C12319	1	0	0	1
CPD-16423	C12320	1	0	0	1
CPD-478	C03912	1	0	0	0
CPD-478	C04322	1	0	0	0
Ergothioneine	C05570	1	0	1	1
CPDQT-405	C17249	1	1	1	1
CPD-16543	C16290	1	0	0	0
CPD-20606	C01690	1	1	1	0
ACRYLAMIDE	C01659	1	1	1	1
CPD-12797	C10787	1	1	1	0
D-METHYL-MALONYL-COA	C00683	1	0	1	1
D-METHYL-MALONYL-COA	C01213	1	0	0	0
D-METHYL-MALONYL-COA	C02557	1	0	0	0
AMINOMALONATE	C00872	1	0	1	1
CPD-15856	C04849	1	0	0	0
CPD-15856	C14808	1	0	0	1
CPD-8926	C06922	1	1	1	0
CPD-22140	C03466	1	0	0	0
CPD-15219	C00861	1	0	0	0
CPD-15219	C01721	1	0	0	0
CIS-12-DIHYDROXY-12-DIHYDRODIBENZOTHIO	C06721	1	0	1	1
MG-PROTOPORPHYRIN-MONOMETHYL-ESTER	C04536	1	0	1	1
CPD-395	C01403	1	1	1	1
CPD-3618	C06255	1	0	1	0
CPD-13279	C20195	1	0	0	0
CPD-4895	C14783	1	1	1	0
Eicosadienoates	C16525	1	0	0	0
CPD-8098	C01197	1	0	0	0
CPD-8098	C01481	1	0	0	0
CPD-15961	C17942	1	0	1	0
CPD-4208	C16431	1	0	1	0
CPD-4208	C16449	1	0	0	0
CPD-14137	C01441	1	0	0	1
CPD-16159	C01094	1	0	0	1
CPD-4862	C20313	1	0	0	0
CPD-13909	C18871	1	0	1	0
CYCLOHEXANOL	C00854	1	1	1	1
CPD-7138	C08639	1	0	1	1
CPD-15530	C16245	1	0	1	0
CPD-12481	C16355	1	1	1	0
CLAVAMINATE	C06660	1	0	1	1
CAFFEOYL-COA	C00323	1	0	1	1
CPD-505	C04477	1	0	1	1
NARINGENIN-CMPD	C00509	1	1	1	1
D-MANNOSYL-1-PHOSPHOUNDECAPRENOL	C04403	1	0	0	0
D-MANNOSYL-1-PHOSPHOUNDECAPRENOL	C15542	1	0	1	1
CPD0-1477	C19231	1	1	1	0
GLUCOSAMINE-1P	C03783	1	0	0	0
GLUCOSAMINE-1P	C06156	1	0	1	1
GLUCOSAMINE-1P	C22029	1	0	0	0
CAPSAICIN	C06866	1	1	1	0
CPD-10039	C11398	1	0	1	1
CPD-10039	C11401	1	0	0	0
CPD-10039	C11412	1	0	0	0
CPD-10039	C11415	1	0	0	0
CPD-10039	C18018	1	0	0	0
L-1-PHOSPHATIDYL-ETHANOLAMINE	C00350	1	0	0	1
CPD-11915	C11920	1	0	1	0
CPD-11915	C11923	1	0	0	0
CPD-11915	C12446	1	0	0	0
CPD-11915	C18636	1	0	0	0
CPD-20551	C14454	1	0	0	0
CPD-17506	C11920	1	0	0	0
CPD-17506	C11923	1	0	0	0
CPD-17506	C12446	1	0	0	0
CPD-17506	C18636	1	0	0	0
Ribulose-phosphates	C00199	1	0	0	1
Ribulose-phosphates	C00231	1	0	0	1
Ribulose-phosphates	C01101	1	0	0	1
Ribulose-phosphates	C03291	1	0	0	1
CPD-8730	C16829	1	1	1	1
Ribuloses	C05052	1	0	0	0
35-DIBROMO-4-HYDROXY-BENZOATE	C03925	1	0	1	1
A-24-DIOXOTETRAHYDROPYRIMIDINE-D-RIBONU	C04639	1	0	1	1
CPD-8917	C10772	1	0	1	1
3-HYDROXY-PROPIONYL-COA	C05668	1	0	1	1
HEPARIN-GLUCOSAMINE	C03168	1	0	0	0
CPD-13852	C19970	1	0	0	1
345-TRIHYDROXY-367-TRIMETHOXYFLAVO	C04552	1	1	1	1
CPD-9999	C17952	1	0	0	1
ALPROSTADIL	C04741	1	0	1	1
CPD-19258	C06571	1	0	0	1
L-Galactopyranose	C00031	1	0	0	1
L-Galactopyranose	C00124	1	0	0	1
L-Galactopyranose	C00159	1	0	0	1
L-Galactopyranose	C00221	1	0	0	1
L-Galactopyranose	C00267	1	0	0	1
L-Galactopyranose	C00737	1	0	0	1
L-Galactopyranose	C00738	1	0	0	0
L-Galactopyranose	C00936	1	0	0	0
L-Galactopyranose	C00962	1	0	0	0
L-Galactopyranose	C00984	1	0	0	0
L-Galactopyranose	C01487	1	0	0	0
L-Galactopyranose	C01825	1	0	0	1
L-Galactopyranose	C02209	1	0	0	0
L-Galactopyranose	C06464	1	0	0	0
L-Galactopyranose	C06465	1	0	0	0
L-Galactopyranose	C06466	1	0	0	0
L-Galactopyranose	C06467	1	0	0	0
L-Galactopyranose	C15923	1	0	0	0
L-Galactopyranose	C21032	1	0	0	0
L-Galactopyranose	C21050	1	0	0	0
3-UREIDO-ISOBUTYRATE	C05100	1	0	1	0
3-UREIDO-ISOBUTYRATE	C21029	1	0	0	0
CPD-20465	C21785	1	0	0	1
CPD-19823	C21496	1	1	1	1
L-TYROSINE-METHYL-ESTER	C03404	1	0	1	1
HYDROXYATRAZINE	C06552	1	1	1	1
CPD-14318	C21133	1	1	1	0
3-HYDROXY-ANTHRANILATE	C00632	1	0	1	1
SERYL-AMP	C05820	1	0	1	0
CPD-8721	C21425	1	0	1	0
TAG-18-2-36-4s	C00422	1	1	0	0
CPD-10314	C19725	1	0	0	1
CPD-10314	C19745	1	0	0	1
CPD-16007	C00006	1	0	0	0
CPD-17779	C10211	1	0	1	0
CPD-6781	C04520	1	0	0	0
CPD-6781	C11555	1	0	0	0
CPD-15857	C14810	1	0	0	1
STREPTIDINE-6-PHOSPHATE	C01121	1	0	1	1
CPD-14514	C10168	1	0	0	0
CPD-20475	C21734	1	0	1	1
CPD-15083	C10114	1	0	1	0
CPD-12513	C00190	1	0	0	1
CPD-12513	C00935	1	0	0	1
ACET	C00033	1	0	1	1
CPD-7273	C15568	1	0	1	0
CPD-13905	C06047	1	0	0	0
CPD-15943	C12003	1	0	1	1
BETA-ACIDS	C21501	1	0	0	1
CPD0-1088	C11321	1	0	1	0
Delta-GalA-rhamnogalacturonan	C04662	1	0	0	0
CblD	C00462	1	1	0	1
CblD	C01371	1	1	0	0
CblD	C06269	1	1	0	0
CblD	C16454	1	1	0	0
CblD	C20296	1	1	0	0
CblD	C20298	1	0	0	0
L-DI-GMP	C18076	1	0	0	1
CPDQT-422	C08403	1	0	1	0
PYRAZINAMIDE	C01956	1	1	1	0
CPD-13871	C20175	1	0	0	0
CPD-14105	C20450	1	0	0	1
CPD-17196	C20543	1	0	0	1
N-Alpha-Acetylated-Amino-Acids	C02847	1	0	0	0
N-Alpha-Acetylated-Amino-Acids	C03135	1	0	0	0
CPD-11978	C04217	1	0	0	1
CPD-11978	C05859	1	0	0	1
CPD-11978	C17435	1	0	0	1
4-HYDROXYPHENYLLACTATE	C03672	1	0	0	0
4-HYDROXYPHENYLLACTATE	C03964	1	0	0	0
CPD-1136	C04225	1	0	1	1
CPD-1136	C21250	1	0	0	0
CPD-9384	C01047	1	0	1	1
CPD-1072	C17883	1	1	1	1
CPD-20639	C10038	1	1	1	0
CPD-21895	C11225	1	0	1	0
44-DIMETHYL-824-CHOLESTADIENOL	C05108	1	0	1	1
CPD-11423	C13273	1	1	1	1
CPD-7631	C10221	1	0	0	0
CPD-7631	C10238	1	0	0	0
CPD-7631	C17639	1	0	0	0
CPD-17897	C19613	1	0	1	1
ANDROST4ENE	C00280	1	0	1	1
CHOCOLA_A	C02588	1	1	1	1
CHOCOLA_A	C03455	1	0	0	0
ISOMETHYLEUGENOL	C10478	1	1	1	1
CINNAMALDEHYDE	C00903	1	1	1	1
CPD-13846	C04630	1	0	1	1
CPD-13846	C19961	1	0	0	0
Pyrimidine-deoxyribonucleosides-5-PP	C04232	1	0	0	0
CPD-16	C02183	1	1	1	1
7-8-DIHYDROPTEROATE	C00921	1	0	1	1
E-nerolidol	C09704	1	0	0	0
E-nerolidol	C19746	1	0	0	0
CPD-11905	C21128	1	0	0	1
CPDQT-507	C02530	1	0	0	0
CPD0-1110	C00181	1	0	0	0
CPD0-1110	C00216	1	0	0	0
CPD0-1110	C00259	1	0	0	0
CPD0-1110	C00476	1	0	0	0
CPD0-1110	C01394	1	0	0	0
CPD0-1110	C01508	1	0	0	0
CPD0-1110	C02096	1	0	0	0
CPD0-1110	C02204	1	0	0	0
CPD0-1110	C02205	1	0	0	0
CPD0-1110	C02479	1	0	0	0
CPD0-1110	C02604	1	0	0	0
CPD0-1110	C08353	1	0	1	1
CPD0-1110	C21057	1	0	0	0
Lewis-a-epitope	C04850	1	0	0	1
CPD-14676	C07909	1	0	1	0
CPD-19135	C03394	1	0	0	1
CPD-19135	C21285	1	0	0	1
CPD-19635	C07185	1	0	0	0
N-ACETYL-GLUTAMYL-P	C04133	1	0	1	1
5-METHYL-THF	C00440	1	0	1	0
3-ENOLPYRUVYL-SHIKIMATE-5P	C01269	1	0	1	1
CPD-8691	C11882	1	0	1	1
ISONIAZIDE	C07054	1	1	1	0
CPD-19847	C03846	1	0	0	0
CPD-19847	C21604	1	0	1	1
CPD-8004	C10084	1	0	1	0
3-BETA-D-GLUCOSYLGLUCOSE	C01518	1	0	1	1
3-BETA-D-GLUCOSYLGLUCOSE	C02048	1	0	0	0
3-BETA-D-GLUCOSYLGLUCOSE	C04147	1	0	0	0
3-BETA-D-GLUCOSYLGLUCOSE	C19773	1	0	0	0
CH4	C01438	1	1	1	1
MALEATE	C00122	1	0	0	0
MALEATE	C01384	1	0	1	1
CPD-16606	C04630	1	0	0	1
CPD-16606	C19961	1	0	0	1
CPD-20256	C21711	1	0	0	1
CPD-148	C01387	1	1	1	1
3OH-4P-OH-ALPHA-KETOBUTYRATE	C06054	1	0	1	1
CPD-355	C00379	1	0	0	0
CPD-355	C00474	1	0	0	0
CPD-355	C00532	1	1	0	0
CPD-355	C01904	1	0	1	1
L-XYLOSE	C11476	1	0	0	0
CPD-15695	C15480	1	0	0	0
CPD-15695	C15481	1	0	0	0
CPD-15695	C21046	1	0	0	0
CPD-15695	C21056	1	0	0	0
CPD-512	C03731	1	0	1	1
CPD0-1327	C07649	1	1	1	0
Alpha-D-Mannosides	C00602	1	0	0	0
Alpha-D-Mannosides	C00963	1	0	0	1
Alpha-D-Mannosides	C01140	1	0	0	0
Alpha-D-Mannosides	C01798	1	0	0	0
Alpha-D-Mannosides	C01915	1	0	0	0
Alpha-D-Mannosides	C02023	1	0	0	0
Alpha-D-Mannosides	C02478	1	0	0	1
Alpha-D-Mannosides	C02603	1	0	0	0
Alpha-D-Mannosides	C02900	1	0	0	0
Alpha-D-Mannosides	C03268	1	1	0	0
Alpha-D-Mannosides	C03400	1	0	0	0
Alpha-D-Mannosides	C03706	1	1	0	0
Alpha-D-Mannosides	C04942	1	0	0	0
Sulfhydryl-Groups	C00145	1	1	0	0
Sulfhydryl-Groups	C00229	1	1	0	0
Sulfhydryl-Groups	C00812	1	1	0	0
Sulfhydryl-Groups	C01336	1	1	0	0
Sulfhydryl-Groups	C04298	1	1	0	0
Sulfhydryl-Groups	C11482	1	1	0	0
Sulfhydryl-Groups	C16736	1	1	0	0
Sulfhydryl-Groups	C21097	1	1	0	0
CPD-17501	C10540	1	0	0	0
CPD-17501	C16225	1	1	1	0
CPD-8762	C20804	1	0	0	1
CPD-12805	C18229	1	0	1	1
CPD-18092	C20491	1	0	1	1
Lactate	C00186	1	0	0	0
Lactate	C00256	1	0	0	0
Lactate	C01432	1	0	0	1
HYDROXYACETONE-PHOSPHATE	C03505	1	0	1	1
LysW-Alpha-Aminoadipate	C19886	1	0	0	1
CPD-4101	C11522	1	0	1	1
CPD-43	C04623	1	1	1	1
CPD-322	C00920	1	0	1	1
Ox-thioredoxins-1	C00343	1	0	0	0
CPD-20732	C06837	1	1	1	0
CPD-11979	C01230	1	0	0	1
CPD-11979	C17434	1	0	0	1
GLYCOCHOLIC_ACID	C01921	1	0	1	1
DIOH-ISOVALERATE	C04039	1	0	0	0
DIOH-ISOVALERATE	C04272	1	0	0	0
3-BETA-HYDROXYANDROST-5-EN-17-ONE	C01227	1	0	1	1
CPD-13821	C18846	1	0	1	1
CPD-17387	C16375	1	0	0	1
CPD-12726	C10184	1	1	1	0
NICOTINAMIDE_RIBOSE	C03150	1	0	1	1
CPD-21433	C22074	1	0	0	1
ORCINOL-CPD	C00727	1	1	1	1
CPD-16994	C21139	1	1	1	1
CPD-19232	C08371	1	1	1	0
CPD-19803	C10882	1	0	0	0
CPD-14325	C00815	1	0	0	1
CPD-14325	C02612	1	0	0	1
CPD-14325	C02614	1	0	0	1
ARACHIDIC_ACID	C06425	1	0	1	1
CPD-19532	C09028	1	1	0	0
CPD-19532	C09241	1	0	1	0
CPD-8347	C04100	1	0	1	0
CPD-17678	C07155	1	0	0	0
CPD-487	C03851	1	0	1	1
CPD-17328	C16171	1	0	0	1
CPD-18469	C20082	1	0	0	0
CPD-18469	C20418	1	0	0	0
CPD-1908	C01411	1	0	1	0
CPD-1908	C01765	1	0	0	0
CPD-1908	C01766	1	0	0	0
CPD-11572	C11101	1	1	1	1
CPD-382	C00273	1	0	1	1
Pyrimidine-deoxyribonucleosides-5-P	C00608	1	0	0	0
Pyrimidine-deoxyribonucleosides-5-P	C00676	1	0	0	0
2-AMINOACRYLATE	C02218	1	0	1	1
CPD-14850	C12668	1	0	1	1
BETAINE	C00719	1	1	1	1
CPD-13396	C17088	1	0	0	0
CPD-13396	C19735	1	0	0	0
CPD-13396	C20811	1	0	1	1
CPD-19842	C00586	1	0	0	1
CPD-19842	C02781	1	0	0	0
HmqF-Proteins	C00145	1	1	0	0
HmqF-Proteins	C00229	1	1	0	1
HmqF-Proteins	C00812	1	1	0	0
HmqF-Proteins	C01336	1	1	0	0
HmqF-Proteins	C04298	1	1	0	1
HmqF-Proteins	C11482	1	1	0	0
HmqF-Proteins	C16736	1	1	0	0
HmqF-Proteins	C21097	1	1	0	1
4-HYDROXY-3-INDOLYLMETHYL-GLUCOSINOLATE	C08422	1	0	1	0
CPD-9938	C06537	1	1	1	0
Beta-phellandrene	C09877	1	0	0	0
Beta-phellandrene	C11392	1	0	0	0
Beta-phellandrene	C19818	1	1	0	1
CPD-16582	C20987	1	0	0	1
CPD-20594	C21852	1	1	1	1
CPD-1126	C03409	1	0	1	1
CPD-62	C04030	1	0	1	1
CPD-1086	C04454	1	0	1	1
CPD-7117	C12138	1	0	1	1
25-DICHLORO-CISCIS-MUCONATE	C07095	1	0	1	1
CPD-20518	C21767	1	0	0	1
HOMOSERINE-LACTONE	C02926	1	0	0	0
HOMOSERINE-LACTONE	C19777	1	0	0	0
CPD-14932	C03204	1	0	0	0
CPD0-1345	C11038	1	0	0	0
CPD-564	C03539	1	0	1	1
ADENYLOSUCC	C03794	1	0	1	1
S-HYDROXYMETHYLMYCOTHIOL	C18235	1	0	1	1
SE-2	C01528	1	0	0	1
SE-2	C01529	1	0	0	0
CPD-10107	C18027	1	0	1	1
CPD-10107	C18066	1	0	0	0
CPD-569	C02714	1	0	1	1
GLY	C00037	1	0	1	1
CPD-8692	C20329	1	0	0	0
DIMETHYLARSINOUS-ACID	C20300	1	1	1	0
BUTYRYL-COA	C00136	1	0	1	1
CPD-19	C16272	1	0	1	1
ADP-SUGARS	C01469	1	0	0	1
CPD-803	C04103	1	0	1	1
CPD-11622	C19780	1	0	0	1
CPD-11622	C19783	1	0	0	1
CPD-1076	C02519	1	0	1	1
D-HAMAMELOSE	C01906	1	0	1	1
D-HAMAMELOSE	C08351	1	0	0	0
D-Galactose	C01582	1	0	0	0
CPD0-2331	C20254	1	0	0	0
2-HYDROXY-CHOLESTEROL	C05500	1	0	1	0
CPD-15427	C04830	1	0	0	1
CPD-15427	C20618	1	0	0	1
CPD-15262	C20607	1	1	1	1
PHENYL	C07113	1	1	1	1
CPD-46	C04079	1	0	1	1
11-DEOXY-CORTISOL	C05488	1	0	1	1
CPD-9135	C18316	1	0	0	1
1516-DIHYDROBILIVERDIN	C11630	1	0	0	1
CPD-2205	C04350	1	1	1	1
CPD-2205	C04353	1	1	0	0
CPD-693	C06082	1	0	1	1
CPD-693	C11060	1	0	0	0
CPD-15534	C20666	1	0	0	1
CPDQT-30	C17228	1	0	0	1
CPD-16534	C09092	1	0	1	1
CPD-21800	C22079	1	1	0	1
CPD-17539	C20962	1	0	0	1
CPD-15382	C01452	1	0	0	0
CPD-15382	C10906	1	0	1	1
CPD-15382	C21523	1	0	0	0
SARCOSINE	C00213	1	0	1	1
CPD-14504	C09189	1	0	1	0
CPD-6228	C11858	1	0	1	0
DICHLOROBIS-CPD	C04596	1	1	1	1
CPD-578	C01010	1	0	1	1
CPD-20904	C05776	1	0	0	0
ALPHA-RIBAZOLE	C05775	1	0	1	1
45-CIS-DIHYDROXY-12-DITHIACYCLOHEXANE	C01119	1	0	0	0
45-CIS-DIHYDROXY-12-DITHIACYCLOHEXANE	C06484	1	1	1	1
CPD-4702	C22112	1	0	0	1
CPD1G-120	C19703	1	0	0	1
CPD-21227	C11237	1	0	1	0
ALPHA-GLC-6-P	C00092	1	0	0	0
ALPHA-GLC-6-P	C00275	1	0	0	0
ALPHA-GLC-6-P	C00668	1	0	1	1
ALPHA-GLC-6-P	C01113	1	0	0	0
ALPHA-GLC-6-P	C01172	1	0	0	0
ALPHA-GLC-6-P	C02962	1	0	0	0
ALPHA-GLC-6-P	C02965	1	0	0	0
ALPHA-GLC-6-P	C03735	1	0	0	0
DIHYDRONEOPTERIN-P3	C04895	1	0	1	1
DIHYDRONEOPTERIN-P3	C21094	1	0	0	0
CPD-711	C15788	1	0	1	0
CPD-15378	C11476	1	0	0	0
CPD-14115	C14131	1	1	1	0
CPD-19199	C00420	1	0	0	0
CPD-19199	C01835	1	0	0	0
CPD-19199	C01898	1	0	0	0
CPD-19199	C01935	1	0	0	0
CPD-19199	C06219	1	0	0	0
CPD-19199	C17207	1	0	0	1
CPD-16775	C18428	1	1	1	0
GLUCOSYL-LIMONIN	C06740	1	0	1	1
CPD-15532	C12368	1	0	0	1
CPD-18309	C20965	1	0	0	1
PICOLINATE	C10164	1	0	1	0
DISULFIRAM	C01692	1	1	1	0
D-CARNITINE	C00318	1	1	0	0
D-CARNITINE	C00487	1	0	0	0
D-CARNITINE	C15025	1	0	1	1
CPD-18120	C10945	1	1	1	0
CPD-9097	C18152	1	0	0	1
CPD-15766	C12447	1	0	0	1
CPD-12043	C00121	1	0	0	0
CPD-12043	C01510	1	0	0	0
CPD-12043	C06115	1	0	0	0
CPD-12043	C16639	1	0	0	0
CPD-12043	C20569	1	0	0	0
CPD-12043	C21067	1	0	0	0
D-TYROSINE	C00082	1	0	0	0
D-TYROSINE	C01536	1	0	0	0
D-TYROSINE	C06420	1	0	1	0
CPD-15682	C15480	1	0	0	0
CPD-15682	C15481	1	0	0	0
CPD-15682	C21046	1	0	0	0
CPD-15682	C21056	1	0	0	0
19-OXO-TESTOSTERONE	C05295	1	0	1	0
CPD-8232	C17094	1	0	1	0
DCPIP	C00102	1	1	1	0
CPD-8197	C04333	1	0	1	1
NITRAPYRIN	C18751	1	1	1	0
Purine-Bases	C00462	1	1	0	0
Purine-Bases	C01371	1	1	0	0
Purine-Bases	C06269	1	1	0	0
Purine-Bases	C16454	1	1	0	0
Purine-Bases	C20296	1	1	0	0
Purine-Bases	C20298	1	0	0	0
CPD-13027	C19717	1	0	0	0
3-4DH3-4DH9FLUORENONE	C07722	1	1	1	0
CPD-20009	C05360	1	1	1	0
CPD-8685	C16323	1	1	1	0
CPD-18950	C10925	1	1	1	0
2-COUMARATE	C01772	1	0	1	1
2-COUMARATE	C05838	1	0	0	0
SQDG-34-4	C13508	1	0	0	0
3-Phosphomonucleotides	C02508	1	0	0	1
3-Phosphomonucleotides	C03419	1	0	0	1
CPD-8712	C11889	1	0	1	0
CPD-18837	C13632	1	1	1	1
CPD-1281	C04628	1	0	1	1
CPD-11835	C08814	1	0	0	0
CPD-11835	C11049	1	0	0	0
CPD-7078	C00096	1	0	0	0
CPD-7078	C00394	1	0	0	0
CPD-7078	C01581	1	0	0	0
CPD-7078	C02280	1	0	0	0
CPD-7078	C15925	1	0	1	0
CPD-7989	C17277	1	0	1	1
CPD-7989	C21684	1	0	0	0
CPD-7989	C22045	1	0	0	0
Iduronate	C16245	1	0	0	0
Erythro-GGE	C21422	1	1	0	0
CPD-20069	C21781	1	0	0	1
3-ADP-2-PHOSPHOGLYCERATE	C03673	1	0	1	1
CPD-8231	C08315	1	0	1	0
CPD-8231	C08364	1	0	0	0
CPD-10303	C00188	1	0	0	0
CPD-10303	C00820	1	0	0	0
CPD-10303	C05519	1	0	0	0
CPD-10303	C12317	1	0	1	1
CPD-3481	C06860	1	0	1	0
CPD-19802	C10882	1	0	0	0
CPD-21602	C12638	1	0	1	0
CPD-14201	C09649	1	1	0	0
CPD-13691	C20840	1	0	0	1
CPD-11448	C15933	1	0	0	0
CPD-18334	C22039	1	0	0	1
CPD-18923	C21296	1	0	1	1
CPD-14815	C11816	1	0	0	0
L-GULONO-1-4-LACTONE	C01040	1	0	1	1
L-GULONO-1-4-LACTONE	C01115	1	0	0	0
L-GULONO-1-4-LACTONE	C03107	1	0	0	0
L-GULONO-1-4-LACTONE	C03383	1	0	0	0
L-GULONO-1-4-LACTONE	C05410	1	0	0	0
CPD-1095	C01470	1	0	1	1
CPD-1087	C05455	1	0	1	1
N3-OXALYL-L-23-DIAMINOPROPANOATE	C04209	1	0	1	1
N-METHYLHYDANTOIN	C02565	1	1	1	1
CPD-10809	C18910	1	0	0	1
CPD0-1123	C00270	1	0	0	1
CPD0-1123	C19909	1	0	0	1
CPD0-1123	C19910	1	0	0	1
CPD-10180	C16207	1	1	1	0
CPD-7302	C01942	1	0	1	0
CPD1A0-6117	C10377	1	0	0	0
CPD1A0-6117	C12436	1	0	1	0
CPD-10729	C00095	1	0	0	0
CPD-10729	C01719	1	0	0	0
CPD-10729	C02336	1	0	0	0
[truncated: 12,594 more rows]

## Sheet: Inconsistency 
MetaCyc	KEGG	explanations
CPD-7388	C00985	inconsistent representation	KEGG contains R group
CPD-19437	C12187	inconsistent representation	MetaCyc does not match KEGG and ChEBI
CPD-11464	C15898	inconsistent representation	MetaCyc does not match KEGG and ChEBI
1-HYDROXY-2-BETA-D-GLUCOSYLOXY-910-AN	C04719	inconsistent representation	MetaCyc does not match KEGG and ChEBI
CPD-11463	C15892	inconsistent representation	KEGG does not match MetaCyc and ChEBI
CPD-15003	C08727	metal ion	KEGG contains Cl-
CPD-15052	C08726	metal ion	KEGG contains Cl-
CPD-19256	C06973	tautomer
CPD-1127	C02333	inconsistent representation	MetaCyc does not match KEGG and ChEBI
D-ALLOSE-6-PHOSPHATE	C02962	linear and circular representation
CPD-15952	C14592	inconsistent representation	charge
D-TAGATURONATE	C00558	linear and circular representation
CPD-307	C04210	inconsistent representation	MetaCyc does not match KEGG and ChEBI
NITROUS-OXIDE	C00887	inconsistent representation	charge
Elemental-Sulfur	C00087	inconsistent representation	molfile
PSICOSE	C06468	linear and circular representation
CPD-15633	C00333	linear and circular representation
CPD-13365	C01776	inconsistent representation	MetaCyc does not match KEGG and ChEBI
CPD-15970	C01094	linear and circular representation
INDOL-YLACETYL-MYO-INOSITOL-ARABINOSIDE	C04611	inconsistent representation	MetaCyc does not match KEGG and ChEBI
CPD0-1115	C06441	linear and circular representation
CPD-15377	C00181	linear and circular representation
NH4CL	C12538	No molfile	MetaCyc
NA2SO4	C13199	No molfile	MetaCyc
CPD-21936	C12177	inconsistent representation	MetaCyc does not match KEGG and ChEBI
D-XYLULOSE	C00310	linear and circular representation
CUSO4	C18713	No molfile	MetaCyc
CPD0-2412	C13558	No molfile	MetaCyc
CPD0-1355	C15233	No molfile	MetaCyc
OXOPENTENOATE	C00596	tautomer
CPD-15923	C03372	inconsistent representation	KEGG contains R group
ALTROSE	C06464	linear and circular representation
NH4OH	C01358	No molfile	MetaCyc
CPD0-2433	C13197	No molfile	MetaCyc
NACL	C13563	No molfile	MetaCyc
CPD-21250	C02024	linear and circular representation
CPD0-1367	C00828	inconsistent representation	KEGG contains repeated group
MGCL2	C07755	No molfile	MetaCyc
CPD0-1589	C08130	No molfile	MetaCyc
CPD0-2391	C13192	No molfile	MetaCyc
CPD-9305	C08389	inconsistent representation	charge
HYALURONATE	C00518	inconsistent representation	KEGG contains repeated group
CPD-22141	C08440	inconsistent representation	KEGG does not match MetaCyc and ChEBI
CPD-17761	C02061	inconsistent representation	KEGG contains repeated group
CPD-15868	C01508	linear and circular representation
L-XYLULOSE	C00312	linear and circular representation
PHOSPHATE-GROUP	C00009	No molfile	MetaCyc
ERYTHROSE	C01796	linear and circular representation
THREOSE	C06463	linear and circular representation
L-RIBULOSE	C00508	linear and circular representation
CTAB	C11275	No molfile	MetaCyc
CPD-15756	C06466	linear and circular representation
GLUTATHIONYLSPERMIDINE	C05730	inconsistent representation	MetaCyc does not match KEGG and ChEBI
CPD-9231	C06665	tautomer
CPD-3762	C04051	aromatic detection failure	aromatic substructure in MetaCyc is not valid
CPD-16462	C11612	inconsistent representation	KEGG contains R group
CPD-7631	C10209	inconsistent representation	KEGG has two ChEBI
CPD1G-1344	C04218	inconsistent representation	MetaCyc does not match KEGG and ChEBI
BETA-ALANYL-COA	C02335	inconsistent representation	MetaCyc does not match KEGG and ChEBI
CPD0-2443	C12276	No molfile	MetaCyc
CPD-10143	C01023	tautomer
PMS	C00200	No molfile	MetaCyc
CPD-16983	C11166	No molfile	MetaCyc
CPD0-2621	C12649	No molfile	MetaCyc
DIHYDROSTREPTOMYCIN-3-ALPHA-6-BISPHOSPH	C01280	inconsistent representation	MetaCyc does not match KEGG and ChEBI
TIRON	C11159	No molfile	MetaCyc
AMINO-ETC-METHYLPYRIMIDINIUM	C04905	No molfile	MetaCyc
CPD-16553	C01728	inconsistent representation	KEGG has two ChEBI
HYDROXY-ETC-METHYLPYRIMIDINIUM	C04908	No molfile	MetaCyc
CPD-15617	C08237	linear and circular representation
CPD-15406	C01684	linear and circular representation
ACIFLUORFEN	C22041	inconsistent representation	charge
CPD-4302	C02922	tautomer
5-PHOSPHONUCLEOSIDE-3-DIPHOSPHATE	C04292	inconsistent representation	MetaCyc contains R group
5-HYDROXYISOURATE	C11821	tautomer
CPD-12071	C12216	aromatic detection failure	aromatic substructure in MetaCyc is not valid
LYXOSE	C00476	linear and circular representation
CPD-3741	C14415	tautomer
CPD-10495	C02685	No molfile	KEGG
CPD-12848	C01748	aromatic detection failure	aromatic substructure in MetaCyc is not valid
CPD-8939	C01399	inconsistent representation	KEGG contains repeated group
1-O-ALKYL-2-ACETYL-SN-GLYCEROL	C03820	inconsistent representation	R group
GIBBERELLIN-2-O-BETA-D-GLUCOSIDE	C04070	Molfile error	MetaCyc
CPD0-1465	C13741	inconsistent representation	MetaCyc does not match KEGG and ChEBI
CPD-15549	C11913	linear and circular representation
CPD-10148	C00837	tautomer
CPD-20967	C02596	inconsistent representation	MetaCyc does not match KEGG and ChEBI
512-DIHYDROXANTHOMMATIN	C03476	aromatic detection failure	aromatic substructure in MetaCyc is not valid
CPD-60	C06195	tautomer
CPD-9192	C03243	inconsistent representation	MetaCyc does not match KEGG and ChEBI
BILIRUBIN-GLUCURONOSIDE	C03374	inconsistent representation	MetaCyc does not match KEGG and ChEBI
CPD-19561	C11692	tautomer
TRINAPHTAL-CPD	C01173	inconsistent representation	MetaCyc does not match KEGG and ChEBI
CPD-18597	C09716	inconsistent representation	MetaCyc does not match KEGG and ChEBI
CPD-18412	C09662	inconsistent representation	MetaCyc does not match KEGG and ChEBI
ALPHA-N-ACETYLNEURAMINYL-ETCETERA-GALACT	C04901	inconsistent representation	MetaCyc does not match KEGG and ChEBI
CPD-20843	C00210	inconsistent representation	KEGG contains R group
CPD-9924	C16519	inconsistent representation	MetaCyc does not match KEGG and ChEBI
GLYCEROPHOSPHATEN1	C02768	inconsistent representation	KEGG contains repeated group
CPD-15936	C12366	tautomer
CPD-14353	C12367	inconsistent representation	MetaCyc does not match KEGG and ChEBI
CPD-188	C01968	inconsistent representation	KEGG does not match MetaCyc and ChEBI
VIOMYCIN-P	C02574	inconsistent representation	MetaCyc does not match KEGG and ChEBI
CPD-7081	C16790	inconsistent representation	MetaCyc does not match KEGG and ChEBI
CPD-13645	C17746	tautomer
DIHYDROBIOCHANIN-A	C02675	inconsistent representation	MetaCyc does not match KEGG and ChEBI
CPD-689	C06504	metal ion	tautomer
CPD-17105	C05776	inconsistent representation	R group
CPD-9044	C11543	metal ion	tautomer
CPD-9049	C05773	metal ion	tautomer
CPD-7272	C15566	Molfile error	MetaCyc
COBINAMIDE	C05774	metal ion	tautomer
CPD-9039	C11538	inconsistent representation	KEGG has two ChEBI
ADENOSYLCOBINAMIDE	C06508	metal ion	tautomer
CPD-15028	C00244	inconsistent representation	charge
CPD-13969	C11917	inconsistent representation	MetaCyc does not match KEGG and ChEBI
CPD-15795	C18633	inconsistent representation	MetaCyc does not match KEGG and ChEBI
CPD0-341	C01169	inconsistent representation	MetaCyc does not match KEGG and ChEBI
GEISSOSCHIZINE	C02151	inconsistent representation	KEGG does not match MetaCyc and ChEBI
12-DIHYDROSANTONIN	C02771	tautomer
1-ALKYL-SN-GLYCEROL	C02773	inconsistent representation	R group
A-3-OXO-ACID	C01656	inconsistent representation	R group
CPD-14660	C09059	inconsistent representation	KEGG does not match MetaCyc and ChEBI
CPD-175	C01191	inconsistent representation	KEGG contains repeated group
CPD-10324	C06821	tautomer
ALPHAALPHA-TREHALOSE-66-BISMYCOLATE	C04465	inconsistent representation	MetaCyc does not match KEGG and ChEBI
CPD-18951	C14517	inconsistent representation	MetaCyc does not match KEGG and ChEBI
CPD-329	C03289	inconsistent representation	MetaCyc does not match KEGG and ChEBI
LICODIONE	C01592	tautomer
CPD-5742	C07536	tautomer
CPD-18452	C19999	tautomer
CPD-16703	C07443	tautomer
TRIACETATE	C01757	No molfile	MetaCyc
5-O-INDOL-3-YLACETYL-MYO-ETCETERA	C04695	inconsistent representation	MetaCyc does not match KEGG and ChEBI
CPD-19542	C07512	Molfile error	MetaCyc
2-DEHYDRO-3-DEOXY-D-FUCONATE	C06159	tautomer
ALPHA-N-ACETYLNEURAMINYL-26-BETA-D-GALA	C04886	inconsistent representation	MetaCyc does not match KEGG and ChEBI
CPD-416	C02572	inconsistent representation	KEGG does not match MetaCyc and ChEBI
CPD-16410	C06471	linear and circular representation
S-PRENYL-L-CYSTEINE	C06751	inconsistent representation	KEGG contains repeated group
CPD-19468	C06554	tautomer
N-NITROARGININE	C03417	tautomer
CPD-6942	C13688	tautomer
CPD-70	C04260	inconsistent representation	KEGG contains repeated group
CPD-11469	C15895	inconsistent representation
A-METHYLATED-AMINE	C02436	inconsistent representation	R group
7-O-ACETYLSALUTARIDINOL	C05322	inconsistent representation
MEVALDATE	C00772	linear and circular representation
UDP-MANNACA	C04427	No molfile	KEGG
A-PYRIMIDODIAZEPINE	C02587	aromatic detection failure	aromatic substructure in MetaCyc is not valid, error
DIHYDROSIROHYDROCHLORIN	C02463	tautomer
2-AMINO-4-OXO-6-123-TRIHYDROXYPROP	C05253	aromatic detection failure	valid, with charge
C4	C05888	No molfile	KEGG
OCTAPRENYL-METHYL-OH-METHOXY-BENZQ	C05815	inconsistent representation	KEGG contains repeated group
CPD-1244	C05737	No molfile	KEGG
FERRIC-CITRATE-COMPLEX	C06229	inconsistent representation
N-4-GUANIDINOBUTYL-4-HYDROXYCINNAMAMID	C04498	tautomer
CPD-8052	C06150	No molfile	KEGG
OCTAPRENYL-METHOXY-BENZOQUINONE	C05813	inconsistent representation
CPD0-1082	C04804	inconsistent representation
V+5	C06267	No molfile	KEGG
CPD0-2387	C12505	No molfile	MetaCyc
O-SINAPOYLGLUCAROLACTONE	C03526	No molfile	KEGG
CPD-8960	C10729	inconsistent representation
CPD-10415	C15830	No molfile	KEGG
DEMETHYLMENAQUINONE	C05818	inconsistent representation	KEGG contains repeated group
CPD-13399	C19636	linear and circular representation
CPD-185	C04451	No molfile	KEGG
KDO	C01187	linear and circular representation
PHOSPHORIBULOSYL-FORMIMINO-AICAR-P	C04916	inconsistent representation
CPD-513	C06362	No molfile	KEGG
CPD-15430	C05845	inconsistent representation
CPD-191	C04507	inconsistent representation
CPD-13152	C21770	inconsistent representation	R group
CPD-486	C03293	No molfile	KEGG
ACTINOMYCINIC-MONOLACTONE	C03597	No molfile	KEGG
CPD-8189	C02536	inconsistent representation	KEGG contains repeated group
KDO-8P	C04478	linear and circular representation
GLYCOSYL-N-ACYLSPHINGOSINE	C03701	inconsistent representation
12-D-GLUCOSYL-5-D-GALACTOSYLOXY-L-LYS	C04759	inconsistent representation	R group
D-MANNOSYL-RHAMNOSYL-ETCETERA	C04724	inconsistent representation
6-DEOXY-D-GLUCOSE	C02522	linear and circular representation
CPD-398	C03914	No molfile	KEGG
O-SINAPOYLGLUCARATE	C02866	No molfile	KEGG
N-ACETYL-L-LYSINE	C12989	inconsistent representation
CPD-6543	C11343	tautomer
D-GLUCOSYLARYLAMINE	C03142	inconsistent representation	R group
CPD-8564	C01003	inconsistent representation	R group
CPD-10475	C16001	metal ion	KEGG contains Na+
CPD-10178	C16755	inconsistent representation	MetaCyc does not match KEGG and ChEBI
ABEQUOSYL-D-MANNOSYL-RHAMNOSYL-ETCETERA	C04808	inconsistent representation
BILIRUBIN-BISGLUCURONOSIDE	C05787	inconsistent representation
CPD-7063	C18022	tautomer
CPD-9526	C07667	inconsistent representation
BETA-CYCLOPIAZONATE	C02899	tautomer
ALPHA-D-GLUCOSYLPOLYGLYCEROL-PHOSPHATE	C04508	inconsistent representation	KEGG contains repeated group
CPD-15799	C05317	inconsistent representation
5-AMINO-4-CHLORO-2-2-HYDROXYMUCONOYL-3	C05155	inconsistent representation
ALPHA-CYCLOPIAZONATE	C03032	tautomer
CPD0-2605	C12035	inconsistent representation	MetaCyc does not match KEGG and ChEBI
CPD0-1242	C11165	tautomer
CPD-9047	C16243	metal ion	tautomer
CPD-9040	C11539	metal ion	tautomer
CPD-694	C06505	metal ion	tautomer
ADENOSYLCOBINAMIDE-GDP	C06510	metal ion	tautomer
CPD-9041	C11540	metal ion	tautomer
CPD-690	C06506	metal ion	tautomer
ADENOSYLCOBINAMIDE-P	C06509	metal ion	tautomer
CPD-691	C06507	metal ion	tautomer
1OXO2YLIDENE	C07718	inconsistent representation	KEGG does not match MetaCyc and ChEBI
CPD-8814	C18014	inconsistent representation
CPD-9139	C19560	No molfile	KEGG
CPD-8586	C01599	No molfile	KEGG
CPD-16787	C11182	inconsistent representation	MetaCyc does not match KEGG and ChEBI
CPD-10137	C06592	inconsistent representation	R group
SINAPOYL-S-MALATE	C02887	inconsistent representation
CPD-16840	C09093	inconsistent representation	MetaCyc does not match KEGG and ChEBI
CPD0-1102	C05348	No molfile	KEGG
CPD1A0-6112	C12435	inconsistent representation	MetaCyc does not match KEGG and ChEBI
SEPO3	C05172	tautomer
C3	C04846	No molfile	KEGG
CPD-316	C01007	tautomer	aromatic detection failure
CPD-9650	C05847	inconsistent representation	KEGG contains repeated group
CPD-209	C04700	inconsistent representation
CPD-10494	C02683	No molfile	KEGG
GLUCOSYL3-MANNOSYL9-N-ACETYLGLUCOSA	C03632	inconsistent representation
CPD-6082	C02229	No molfile	KEGG
CPD-492	C02726	inconsistent representation
CPD-7695	C05889	No molfile	KEGG
